# Supplementary material for: Jellyfish genomes reveal distinct homeobox gene clusters and conservation of small RNA processing
Source: Nat Commun. 2020 Jun 19;11:3051. doi: 10.1038/s41467-020-16801-9 (PMC7305137; doi:10.1038/s41467-020-16801-9)
Supplement: Supplementary file 8 — Supplementary Data 4 [file 41467_2020_16801_MOESM8_ESM.xlsx]

## Sheet: Aurelia miRNA
Aurelia	Arm	Bell	Gonad	Precursor location	Consensus precursor sequence	Dupication	Copy No.	Annotation
scaffold109_20238	3p	3p	3p	scaffold109:338452..338504:+	uggacaauuaaacuuucggacaaaauuuaguccgaaaguuugauuguccgaa
scaffold13_3733	3p	3p	3p	scaffold13:549330..549385:+	uaaccagacccaauuucaaaggaacuauuuucuuugaaauugggucugguuauca
scaffold13_3890	3p!	3p!	3p	scaffold13:549327..549383:-	auaaccagacccaauuucaaagaaaauaguuccuuugaaauugggucugguuauca
scaffold16_4767	3p	3p	0.37287	scaffold16:1001209..1001268:-	cauccuacauuucauccaacaugcugaaaauguaguguuggaugaaauguuggaugcgu
scaffold166_26452	5p	5p	5p!	scaffold166:688184..688262:+	uagccagacccaauuucaaaggaaauaguggacaagaaauaguggaacuauuuccuuugaaauagggucugguuaaca
scaffold166_26524	3p!	3p!	3p!	scaffold166:688181..688260:-	uuaaccagacccuauuucaaaggaaauaguuccacuauuucuuguccacuauuuccuuugaaauugggucuggcuaaca
scaffold176_27535	3p	3p	3p	scaffold176:722995..723070:-	ucauuuuggaucuugaauuccggaucuugaauuaggcuguuugguuuugaaucuugaauuccggaucuugaauua	scaffold176_27535	2
scaffold204_29914	3p	3p	3p	scaffold204:549485..549560:+	ucauuuuggaucuugaauuccggaucuugaauuaggcuguuugguuuugaaucuugaauuccggaucuugaauua	scaffold176_27535
scaffold265_34282	3p	3p	3p	scaffold265:29361..29415:-	uaaccagacccgauuucaaaggaaauagauccuuugaaaucgggucugguuaua
scaffold3_906	5p!	5p!	5p!	scaffold3:2897838..2897895:+	acguccggguucaacuacagucgccuucauggccucuuguaguguucuauggcguag
scaffold336_37608	5p!	5p!	5p!	scaffold336:154396..154454:+	uuucagacaauuaaacuuucggacaaaaguuugucugaaaguuugaucguccgaaacu
scaffold336_37640	3p	0.307676	3p	scaffold336:154397..154451:-	uucggacgaucaaacuuucagacaaacuuuuguccgaaaguuuaauugucugaa
scaffold37_9192	3p!	3p	3p!	scaffold37:408898..408949:+	ggacgaucaaacuuucggacaaaauuuugaccgaaaguuuaauuguccgaa
scaffold47_11296	3p	3p	3p	scaffold47:1440012..1440076:-	uaaccagacccaauuucaaaggaagugugggaucuauuuccuuugaaaucgggucugguuauua
scaffold483_42298	5p	5p!	5p!	scaffold483:63625..63697:+	ugcggugcgaccucuacgagggaagaaacauuuuccucaauuuuuccucccucguagaggucgcaccacaga
scaffold59_13078	0.605276	0.696983	5p	scaffold59:59433..59496:-	uaaccagacccgauuucaaaggaaauuuauccuacuauuuccuuugaaaucggaucugguuau
scaffold770_46002	3p	3p	3p	scaffold770:20551..20605:+	cggaugaucaaacuuucggacaaaauuuuguccgaaaguuuaauuguccgaaau
scaffold804_46141	3p	3p!	3p	scaffold804:19360..19438:-	uuucuggaucuugaauugguguggaucuugaauucuggaucuugaauuaguguggaucuugaauuccggaucuugaau
scaffold81_16585	5p!	5p!	0.652097	scaffold81:970353..970415:-	ugcacugugguaucuccgauaugcacuuugguuuguauauuggucguuuaaucagugcuaua	scaffold81_16585	3
scaffold81_16587	5p!	5p!	0.652097	scaffold81:970667..970729:-	ugcacugugguaucuccgauaugcacuuugguuuguauauuggucguuuaaucagugcuaua	scaffold81_16585
scaffold81_16591	5p!	5p!	0.652097	scaffold81:979311..979373:-	ugcacugugguaucuccgauaugcacuuugguuuguauauuggucguuuaaucagugcuaua	scaffold81_16585
scaffold913_46477	3p	3p	3p	scaffold913:11238..11294:-	uucggaggaucaaacuuucggacaaacuuuuguccgaaaguuuaauuguccgaaau
scaffold102_19498	3p!	3p!	3p!	scaffold102:753813..753867:-	aaaaucagugagauuaauaucaaaacguuuugauauuuaucucacugacuuucu	scaffold102_19498	3
scaffold1173_46812	3p!	3p!	3p!	scaffold1173:3516..3581:-	cacuuuaucgguugaaaaaccaacuuuuucagugauaaaccuaguuuuucgaucgauaaaguagg
scaffold12_3538	5p!	5p!	5p!	scaffold12:559560..559605:+	ugauugguuggauaugaugcccacacggcaucgcaaccugucgac
scaffold124_22092	3p!	3p!	3p!	scaffold124:593904..593958:-	aacguaaggucgaugccauauacguuucauuacaugguaucgauguuacguucu
scaffold13_3716	5p!	5p!	5p!	scaffold13:391410..391480:+	cccuagccuguguuccagaccacuugaaacuauacuuucguuucaaguggucuggaacacaggcuaagau
scaffold13_3904	5p	5p	5p!	scaffold13:813590..813639:-	uaaccagacccgauuucaaaggauuuccuuugaaaucgggucuuguuau
scaffold130_22742	5p!	5p!	5p!	scaffold130:194030..194105:+	ugacuucagauuucuccaacauuuuauugcaccuaaguggggcaguggauugucaagagaauuuuuggagaccug
scaffold131_22883	5p!	5p!	5p!	scaffold131:536678..536758:-	cucuuuuguagaauagcuaaaagggcuauuguaguuugagaaggaacugcauuaggaaaacugugauuuucaguagagcc
scaffold134_23126	5p!	5p!	5p!	scaffold134:248567..248628:+	uaccagacucucuaaaaaugagaaaaaguaccagacucccauuuuuuuagagucugguacc
scaffold14_4184	3p	3p	3p	scaffold14:523895..523944:-	uuucgggaucuugaauuagugugaaucuugaauuccggaucuugaauua
scaffold156_25441	3p!	/	3p!	scaffold156:147876..147953:+	ucaccuuuccuugcauuccccaccuauuaaaagaccaaauuaagcuuuaaaggauagcuuuguaggaaauuuugaag
scaffold157_25594	3p!	3p!	3p!	scaffold157:683315..683360:-	uggguaccagacucucaaacauuuuguugagacucugguacccag
scaffold17_4901	3p!	3p!	3p!	scaffold17:550704..550758:+	uauauaaccaaaauauuuaaagucuucaagacauugguauuuugguuguguuua	scaffold17_4901	2
scaffold17_4903	3p!	3p!	3p!	scaffold17:550886..550940:+	uauauaaccaaaauauuuaaagucuucaagacauugguauuuugguuguguuua	scaffold17_4901
scaffold172_27171	5p!	5p!	5p!	scaffold172:407095..407158:-	cgacaucuccgacuuuucguuuucagcauguuggugaaaaccgaaaagucggaguugaaaaag
scaffold18_5260	3p	3p	3p	scaffold18:1579811..1579863:-	uaaccagacccgauuucaaaggaaauuuccuuugaaaucgggucugguuaua
scaffold189_28607	5p!	5p!	5p!	scaffold189:51138..51202:-	aacgaucucguuacaaccuguguauuagcuacuaucuguucauaggccuccuugagaucguaca
scaffold196_29303	5p!	5p!	5p!	scaffold196:411719..411781:-	cgacaucuccgacuuuucgucuuuagcauauggaugaaaaccgagaagucggaguugaaaaa
scaffold216_30740	5p!	5p!	5p!	scaffold216:311795..311849:+	gagcauaacauuguaagagaucguuuuaugcgaucucuacaauaguaugcuacc	scaffold216_30740	2	mir-2030-1
scaffold216_30742	5p!	5p!	5p!	scaffold216:312115..312169:+	gagcauaacauuguaagagaucguuuuaugcgaucucuacaauaguaugcuacc	scaffold216_30740		mir-2030-2
scaffold275_34783	5p!	5p!	5p!	scaffold275:244701..244760:+	gcauccaacauuucauccaacauuuguuuucagcauguuggaugaaaugcuggaugcgu
scaffold28_7306	3p!	3p!	3p	scaffold28:1688201..1688258:-	uuucggacgaucaaacuuuaggacaaaauuuuguccgaaaguauaauuguccgaauu
scaffold291_35518	5p	5p!	3p	scaffold291:222019..222083:-	caagucgucuuguaagaaagaaagagaaagucucuuucuuucuuacaagacgacuuggacaagu
scaffold3_1076	3p	3p	3p	scaffold3:3043378..3043423:-	ccuuuugucauauugggacggucccaauaugacaaaaagcccugg
scaffold355_38279	3p!	3p!	3p!	scaffold355:85056..85127:+	guugugcaggaaaauaucuguuauaaguucuuuaugguacagagcgaucuuuauauuuuccuguacaacaa
scaffold360_38565	5p!	5p!	5p!	scaffold360:220329..220392:-	cgacaucuccgacuuuucguuuucagcauauaggugaaaaccgaaaagucggaguugaaaaag
scaffold368_38885	5p!	5p!	5p!	scaffold368:128281..128344:-	cgacaucuccgacuuuucgucuuuagcauaugggugaaaaccgaaaagucggaguugaaaaag
scaffold37_9324	3p!	3p!	3p!	scaffold37:354058..354112:-	aaaaucagugagauuaauaucaaaacguuuugauauuuaucucacugacuuucu	scaffold102_19498
scaffold395_39926	3p!	3p!	3p!	scaffold395:241070..241125:-	agaccuaauauuccgaagaagaaaggacaguucuucuucggaauauugggucugc
scaffold4_1408	3p!	3p!	3p!	scaffold4:3469740..3469798:-	uauccaaaauuucauccaacauggugaagauaaauguuggaugaaauguuggaugcgu
scaffold411_40327	3p!	3p!	3p!	scaffold411:176991..177047:+	uuguugugcaggaaacuaugaagcccgaggucuuuauauuuuccuguacaacaaca
scaffold437_41122	5p!	5p!	5p!	scaffold437:136279..136359:+	uagcugagaacucacuucuugugcugggaaugauggugguaaaauuucaagcacaaaucucuauggguucucgagcuaug
scaffold445_41442	3p!	3p!	3p!	scaffold445:113277..113344:-	agucuauuucgucaacucagucauuuuuuuuuuuuaacguuuucacugauuugacgaaauagacuug
scaffold47_11211	3p	3p	3p	scaffold47:1440015..1440078:+	uaaccagacccgauuucaaaggaaauagaucccacacuuccuuugaaauugggucugguuauu
scaffold5_1732	3p!	3p!	3p!	scaffold5:1841452..1841510:-	gcagauccaauauuccgaagaagaaauauuagaaucgucggaauauugggucugcgug
scaffold54_12362	3p!	3p!	3p!	scaffold54:682801..682858:-	agaaaaagagauggcgcaaaggggacauuguccccuuugagccaccucuuucucugc
scaffold550_43911	5p!	5p!	5p	scaffold550:39217..39270:-	uucgacuuuuuuaguagagcauauuagggccaaguaaaaaaguuggaguugag
scaffold635_45073	3p!	3p!	3p!	scaffold635:2378..2455:-	uuucauuucggaucuugaauuccggaucuugaguuaggcuguuucauuucggaucuugaauuccggaucuugaauua
scaffold64_13889	3p!	3p!	3p!	scaffold64:478531..478613:+	aauugcuuuaccaacugagcuaucucaccacguuaaugaugguauuagcguggugagauaucucagucgguagagcaacugc
scaffold69_14735	3p!	3p!	3p!	scaffold69:854176..854251:+	acuuacuuauugcuagguaaaaagauggucaguuagacuugaccaucauaaaagacuuggucugauuuuaaguug
scaffold73_15267	3p!	3p!	3p!	scaffold73:1234492..1234541:+	agaguaaucuggacagaauguguugugcauuccgucaagauuccucaca
scaffold79_16153	3p!	3p!	3p!	scaffold79:110124..110178:+	aaaaucagugagauuaauaucaaaacguuuugauauuuaucucacugacuuucu	scaffold102_19498
scaffold8_2596	3p!	3p!	3p!	scaffold8:1206427..1206481:-	aggcaaaacuuucaagcaaacacuuuauguuguuugcuaguugcuuuugucccc			mir-2022
scaffold8_2653	5p!	5p!	5p!	scaffold8:2464789..2464845:-	cguguagccucaacacuccucggccaacuuugguggaggaguguugaggcugcacg
scaffold8_2679	5p!	5p!	5p!	scaffold8:2841616..2841668:-	cguguagccucaacacuccucugccaaaguaggagugcugaggcugcacacu
scaffold84_16975	3p	3p	3p	scaffold84:822194..822241:-	uuucgggaucuugaauuagugugaaucuugaauuccggaucuugaau
scaffold92_18022	3p!	3p!	3p!	scaffold92:565341..565389:-	uaagcaaucuugacagaauguuuggacauuccgucaagauuccucaca
scaffold93_18174	3p!	3p!	3p!	scaffold93:823175..823240:-	agacugaauuccguguuauucauugucguauuaggcaaaagucaauaacgcggaauugaaaaacg
scaffold96_18497	3p!	3p!	3p!	scaffold96:431096..431199:+	ugagcugaacucaaaccgguuugaaaauuuuugaugugagggggaggcaaauuagcagacacuaccccgauuugaaacucagaccggucugaguuugcucaug
Notes:
miRNA	22
miRNA like	49
	5p dominant
	3p dominant
	No peference
	No expression

## Sheet: Aurelia miRDeep2
miRDeep2 score	estimated signal-to-noise	excision gearing
10	3	6
9	3	6
8	2.9	6
7	2.8	6
6	2.9	6
5	4.5	6
4	3.5	6
3	2.3	6
2	1.8	6
1	1.4	6
0	1.1	6
-1	1	6
-2	0.9	6
-3	0.8	6
-4	0.8	6
-5	0.8	6
-6	0.8	6
-7	0.9	6
-8	0.9	6
-9	0.9	6
-10	0.9	6
novel miRNAs predicted by miRDeep2
provisional id	miRDeep2 score	estimated probability that the miRNA candidate is a true positive	rfam alert	total read count	mature read count	loop read count	star read count	significant randfold p-value	miRBase miRNA	example miRBase miRNA with the same seed	UCSC browser	NCBI blastn	consensus mature sequence	consensus star sequence	consensus precursor sequence	precursor coordinate
scaffold109_20238	29094		-	57065	47293	0	9772	yes	-	-	-	-	uggacaauuaaacuuucggaca	uccgaaaguuugauuguccgaa	uggacaauuaaacuuucggacaaaauuuaguccgaaaguuugauuguccgaa	scaffold109:338452..338504:+
scaffold13_3733	6116.4		-	11987	11923	0	64	yes	-	ame-miR-6064	-	-	uuugaaauugggucugguuauca	uaaccagacccaauuucaaagg	uaaccagacccaauuucaaaggaacuauuuucuuugaaauugggucugguuauca	scaffold13:549330..549385:+
scaffold13_3890	5.7		-	11945	11925	0	20	yes	-	ame-miR-6064	-	-	uuugaaauugggucugguuauca	auaaccagacccaauuucaaag	auaaccagacccaauuucaaagaaaauaguuccuuugaaauugggucugguuauca	scaffold13:549327..549383:-
scaffold16_4767	539.7		-	1056	950	0	106	yes	-	-	-	-	uuggaugaaauguuggaugcgu	cauccuacauuucauccaacaug	cauccuacauuucauccaacaugcugaaaauguaguguuggaugaaauguuggaugcgu	scaffold16:1001209..1001268:-
scaffold166_26452	5962.3		-	11685	10902	0	783	yes	-	ame-miR-6064	-	-	uuugaaauagggucugguuaaca	uagccagacccaauuucaaagg	uagccagacccaauuucaaaggaaauaguggacaagaaauaguggaacuauuuccuuugaaauagggucugguuaaca	scaffold166:688184..688262:+
scaffold166_26524	5816.3		-	11399	11386	0	13	yes	-	ame-miR-6064	-	-	uuugaaauugggucuggcuaaca	uuaaccagacccuauuucaaag	uuaaccagacccuauuucaaaggaaauaguuccacuauuucuuguccacuauuuccuuugaaauugggucuggcuaaca	scaffold166:688181..688260:-
scaffold176_27535	2.2		-	300453	299327	0	1126	yes	-	hsa-miR-4452	-	-	uugaauuccggaucuugaauua	ucauuuuggaucuugaauucc	ucauuuuggaucuugaauuccggaucuugaauuaggcuguuugguuuugaaucuugaauuccggaucuugaauua	scaffold176:722995..723070:-
scaffold204_29914	153039		-	300173	299327	0	846	yes	-	hsa-miR-4452	-	-	uugaauuccggaucuugaauua	ucauuuuggaucuugaauucc	ucauuuuggaucuugaauuccggaucuugaauuaggcuguuugguuuugaaucuugaauuccggaucuugaauua	scaffold204:549485..549560:+
scaffold265_34282	3087.2		-	6046	5614	0	432	yes	-	pma-miR-4564	-	-	cuuugaaaucgggucugguuaua	uaaccagacccgauuucaaagg	uaaccagacccgauuucaaaggaaauagauccuuugaaaucgggucugguuaua	scaffold265:29361..29415:-
scaffold3_906	5.1		-	269	141	0	128	yes	-	mja-miR-6493-5p	-	-	acguccggguucaacuacagucg	uuguaguguucuauggcguag	acguccggguucaacuacagucgccuucauggccucuuguaguguucuauggcguag	scaffold3:2897838..2897895:+
scaffold336_37608	166.2		-	318	302	0	16	yes	-	mdo-miR-7350-5p	-	-	uuucagacaauuaaacuuucgg	gaaaguuugaucguccgaaacu	uuucagacaauuaaacuuucggacaaaaguuugucugaaaguuugaucguccgaaacu	scaffold336:154396..154454:+
scaffold336_37640	1.2		-	3243	3009	0	234	yes	-	-	-	-	uucggacgaucaaacuuucaga	uccgaaaguuuaauugucugaa	uucggacgaucaaacuuucagacaaacuuuuguccgaaaguuuaauugucugaa	scaffold336:154397..154451:-
scaffold37_9192	3294.8		-	6462	5150	0	1312	yes	-	-	-	-	ggacgaucaaacuuucggaca	ccgaaaguuuaauuguccgaa	ggacgaucaaacuuucggacaaaauuuugaccgaaaguuuaauuguccgaa	scaffold37:408898..408949:+
scaffold47_11296	3956.3		-	7750	7686	0	64	yes	-	pma-miR-4564	-	-	cuuugaaaucgggucugguuauua	uaaccagacccaauuucaaagg	uaaccagacccaauuucaaaggaagugugggaucuauuuccuuugaaaucgggucugguuauua	scaffold47:1440012..1440076:-
scaffold483_42298	5.8		-	3541	3525	11	5	yes	-	hsa-miR-4746-3p	-	-	ugcggugcgaccucuacgag	cucguagaggucgcaccacaga	ugcggugcgaccucuacgagggaagaaacauuuuccucaauuuuuccucccucguagaggucgcaccacaga	scaffold483:63625..63697:+
scaffold59_13078	745.5		-	1453	1058	0	395	yes	-	pma-miR-4564	-	-	cuuugaaaucggaucugguuau	uaaccagacccgauuucaaagg	uaaccagacccgauuucaaaggaaauuuauccuacuauuuccuuugaaaucggaucugguuau	scaffold59:59433..59496:-
scaffold770_46002	1.6		-	44585	44421	0	164	yes	-	-	-	-	uccgaaaguuuaauuguccgaaau	cggaugaucaaacuuucgga	cggaugaucaaacuuucggacaaaauuuuguccgaaaguuuaauuguccgaaau	scaffold770:20551..20605:+
scaffold804_46141	2.5		-	56332	49038	6997	297	yes	-	hsa-miR-4452	-	-	uugaauuccggaucuugaau	uuucuggaucuugaauuggug	uuucuggaucuugaauugguguggaucuugaauucuggaucuugaauuaguguggaucuugaauuccggaucuugaau	scaffold804:19360..19438:-
scaffold81_16585	227.9		-	448	440	0	8	yes	-	-	-	-	ugcacugugguaucuccgauaug	uauuggucguuuaaucagugcuaua	ugcacugugguaucuccgauaugcacuuugguuuguauauuggucguuuaaucagugcuaua	scaffold81:970353..970415:-
scaffold81_16587	227.9		-	448	440	0	8	yes	-	-	-	-	ugcacugugguaucuccgauaug	uauuggucguuuaaucagugcuaua	ugcacugugguaucuccgauaugcacuuugguuuguauauuggucguuuaaucagugcuaua	scaffold81:970667..970729:-
scaffold81_16591	239		-	474	466	0	8	yes	-	-	-	-	ugcacugugguaucuccgauaug	uauuggucguuuaaucagugcuaua	ugcacugugguaucuccgauaugcacuuugguuuguauauuggucguuuaaucagugcuaua	scaffold81:979311..979373:-
scaffold913_46477	24084.3		-	47239	44421	0	2818	yes	-	-	-	-	uccgaaaguuuaauuguccgaaau	uucggaggaucaaacuuucgga	uucggaggaucaaacuuucggacaaacuuuuguccgaaaguuuaauuguccgaaau	scaffold913:11238..11294:-
scaffold102_19498	197.9		-	387	381	0	6	yes	-	-	-	-	auauuuaucucacugacuuucu	aaaaucagugagauuaauauca	aaaaucagugagauuaauaucaaaacguuuugauauuuaucucacugacuuucu	scaffold102:753813..753867:-
scaffold1173_46812	1.7		-	2099	2099	0	0	yes	-	-	-	-	uuuucgaucgauaaaguagg	cacuuuaucgguugaaaaac	cacuuuaucgguugaaaaaccaacuuuuucagugauaaaccuaguuuuucgaucgauaaaguagg	scaffold1173:3516..3581:-
scaffold12_3538	3.8		-	331	331	0	0	yes	-	hsa-miR-509-3p	-	-	ugauugguuggauaugaug	ucgcaaccugucgac	ugauugguuggauaugaugcccacacggcaucgcaaccugucgac	scaffold12:559560..559605:+
scaffold124_22092	34554.3		-	67768	67682	0	86	yes	-	bma-miR-5853	-	-	caugguaucgauguuacguucu	aacguaaggucgaugccauaua	aacguaaggucgaugccauauacguuucauuacaugguaucgauguuacguucu	scaffold124:593904..593958:-
scaffold13_3716	5.6		-	2409	2409	0	0	yes	-	bmo-miR-282-5p	-	-	cccuagccuguguuccagacc	ucuggaacacaggcuaagau	cccuagccuguguuccagaccacuugaaacuauacuuucguuucaaguggucuggaacacaggcuaagau	scaffold13:391410..391480:+
scaffold13_3904	480.4		-	933	506	0	427	yes	-	pma-miR-4564	-	-	cuuugaaaucgggucuuguuau	uaaccagacccgauuucaaagg	uaaccagacccgauuucaaaggauuuccuuugaaaucgggucuuguuau	scaffold13:813590..813639:-
scaffold130_22742	5.3		-	352	352	0	0	yes	-	gga-miR-1677-3p	-	-	ugacuucagauuucuccaac	aagagaauuuuuggagaccug	ugacuucagauuucuccaacauuuuauugcaccuaaguggggcaguggauugucaagagaauuuuuggagaccug	scaffold130:194030..194105:+
scaffold131_22883	0.7		-	8617	8617	0	0	yes	-	-	-	-	cucuuuuguagaauagcuaaa	cugugauuuucaguagagcc	cucuuuuguagaauagcuaaaagggcuauuguaguuugagaaggaacugcauuaggaaaacugugauuuucaguagagcc	scaffold131:536678..536758:-
scaffold134_23126	1.8		-	6156	6156	0	0	yes	-	-	-	-	uaccagacucucuaaaaaugag	cauuuuuuuagagucugguacc	uaccagacucucuaaaaaugagaaaaaguaccagacucccauuuuuuuagagucugguacc	scaffold134:248567..248628:+
scaffold14_4184	152334		-	298793	297196	0	1597	yes	-	hsa-miR-4452	-	-	uugaauuccggaucuugaauua	uuucgggaucuugaauuagug	uuucgggaucuugaauuagugugaaucuugaauuccggaucuugaauua	scaffold14:523895..523944:-
scaffold156_25441	0.2		-	101	101	0	0	yes	-	cin-miR-4024-5p	-	-	uuuguaggaaauuuugaag	ucaccuuuccuugcauucc	ucaccuuuccuugcauuccccaccuauuaaaagaccaaauuaagcuuuaaaggauagcuuuguaggaaauuuugaag	scaffold156:147876..147953:+
scaffold157_25594	837.3		-	1641	1157	0	484	yes	-	-	-	-	uguugagacucugguacccag	uggguaccagacucucaaacauu	uggguaccagacucucaaacauuuuguugagacucugguacccag	scaffold157:683315..683360:-
scaffold17_4901	3.4		-	1190	1190	0	0	yes	-	cel-miR-358-3p	-	-	auugguauuuugguuguguuua	uauauaaccaaaauauuuaaag	uauauaaccaaaauauuuaaagucuucaagacauugguauuuugguuguguuua	scaffold17:550704..550758:+
scaffold17_4903	2.4		-	1190	1190	0	0	yes	-	cel-miR-358-3p	-	-	auugguauuuugguuguguuua	uauauaaccaaaauauuuaaag	uauauaaccaaaauauuuaaagucuucaagacauugguauuuugguuguguuua	scaffold17:550886..550940:+
scaffold172_27171	4.7		-	1935	1934	0	1	yes	-	bmo-miR-3280	-	-	cgacaucuccgacuuuucguuu	gaaaagucggaguugaaaaag	cgacaucuccgacuuuucguuuucagcauguuggugaaaaccgaaaagucggaguugaaaaag	scaffold172:407095..407158:-
scaffold18_5260	3085.8		-	6043	5614	0	429	yes	-	pma-miR-4564	-	-	cuuugaaaucgggucugguuaua	uaaccagacccgauuucaaagg	uaaccagacccgauuucaaaggaaauuuccuuugaaaucgggucugguuaua	scaffold18:1579811..1579863:-
scaffold189_28607	2.9		-	158	158	0	0	yes	-	mmu-miR-6994-3p	-	-	aacgaucucguuacaaccugug	uaggccuccuugagaucguaca	aacgaucucguuacaaccuguguauuagcuacuaucuguucauaggccuccuugagaucguaca	scaffold189:51138..51202:-
scaffold196_29303	4.8		-	599	599	0	0	yes	-	bmo-miR-3280	-	-	cgacaucuccgacuuuucgu	gagaagucggaguugaaaaa	cgacaucuccgacuuuucgucuuuagcauauggaugaaaaccgagaagucggaguugaaaaa	scaffold196:411719..411781:-
scaffold216_30740	5.2		-	26918	26918	0	0	yes	-	nve-miR-2030-5p	-	-	gagcauaacauuguaagagauc	ucucuacaauaguaugcuacc	gagcauaacauuguaagagaucguuuuaugcgaucucuacaauaguaugcuacc	scaffold216:311795..311849:+
scaffold216_30742	5.2		-	26918	26918	0	0	yes	-	nve-miR-2030-5p	-	-	gagcauaacauuguaagagauc	ucucuacaauaguaugcuacc	gagcauaacauuguaagagaucguuuuaugcgaucucuacaauaguaugcuacc	scaffold216:312115..312169:+
scaffold275_34783	5.5		-	331	331	0	0	yes	-	gga-miR-1740-3p	-	-	gcauccaacauuucauccaaca	uuggaugaaaugcuggaugcgu	gcauccaacauuucauccaacauuuguuuucagcauguuggaugaaaugcuggaugcgu	scaffold275:244701..244760:+
scaffold28_7306	15094.3		-	29606	29602	0	4	yes	-	-	-	-	uccgaaaguauaauuguccgaauu	uuucggacgaucaaacuuua	uuucggacgaucaaacuuuaggacaaaauuuuguccgaaaguauaauuguccgaauu	scaffold28:1688201..1688258:-
scaffold291_35518	5.9		-	202	142	0	60	yes	-	oan-miR-1422g-5p	-	-	caagucgucuuguaagaaaga	uuacaagacgacuuggacaagu	caagucgucuuguaagaaagaaagagaaagucucuuucuuucuuacaagacgacuuggacaagu	scaffold291:222019..222083:-
scaffold3_1076	5.9		-	823	712	0	111	yes	-	bmo-miR-33-3p	-	-	caauaugacaaaaagcccugg	ccuuuugucauauugggacggu	ccuuuugucauauugggacggucccaauaugacaaaaagcccugg	scaffold3:3043378..3043423:-
scaffold355_38279	5.2		-	851	851	0	0	yes	-	mdo-miR-7333-5p	-	-	uuuauauuuuccuguacaacaa	guugugcaggaaaauaucuguu	guugugcaggaaaauaucuguuauaaguucuuuaugguacagagcgaucuuuauauuuuccuguacaacaa	scaffold355:85056..85127:+
scaffold360_38565	5.1		-	2027	2026	0	1	yes	-	bmo-miR-3280	-	-	cgacaucuccgacuuuucguuu	gaaaagucggaguugaaaaag	cgacaucuccgacuuuucguuuucagcauauaggugaaaaccgaaaagucggaguugaaaaag	scaffold360:220329..220392:-
scaffold368_38885	310		-	600	599	0	1	yes	-	bmo-miR-3280	-	-	cgacaucuccgacuuuucgu	gaaaagucggaguugaaaaag	cgacaucuccgacuuuucgucuuuagcauaugggugaaaaccgaaaagucggaguugaaaaag	scaffold368:128281..128344:-
scaffold37_9324	198		-	387	381	0	6	yes	-	-	-	-	auauuuaucucacugacuuucu	aaaaucagugagauuaauauca	aaaaucagugagauuaauaucaaaacguuuugauauuuaucucacugacuuucu	scaffold37:354058..354112:-
scaffold395_39926	2.1		-	2255	2255	0	0	yes	-	-	-	-	uucuucggaauauugggucugc	agaccuaauauuccgaagaaga	agaccuaauauuccgaagaagaaaggacaguucuucuucggaauauugggucugc	scaffold395:241070..241125:-
scaffold4_1408	348.3		-	681	680	0	1	yes	-	-	-	-	uuggaugaaauguuggaugcgu	uauccaaaauuucauccaacau	uauccaaaauuucauccaacauggugaagauaaauguuggaugaaauguuggaugcgu	scaffold4:3469740..3469798:-
scaffold411_40327	5.7		-	1744	1744	0	0	yes	-	cin-miR-4213-5p	-	-	uauauuuuccuguacaacaaca	uuguugugcaggaaacuaugaa	uuguugugcaggaaacuaugaagcccgaggucuuuauauuuuccuguacaacaaca	scaffold411:176991..177047:+
scaffold437_41122	0.4		-	96	96	0	0	yes	-	-	-	-	uagcugagaacucacuucuu	ucuauggguucucgagcuaug	uagcugagaacucacuucuugugcugggaaugauggugguaaaauuucaagcacaaaucucuauggguucucgagcuaug	scaffold437:136279..136359:+
scaffold445_41442	2.1		-	2119	2119	0	0	yes	-	-	-	-	uuugacgaaauagacuug	agucuauuucgucaacuc	agucuauuucgucaacucagucauuuuuuuuuuuuaacguuuucacugauuugacgaaauagacuug	scaffold445:113277..113344:-
scaffold47_11211	1768.9		-	3460	3030	0	430	yes	-	pma-miR-4564	-	-	cuuugaaauugggucugguuauu	uaaccagacccgauuucaaagg	uaaccagacccgauuucaaaggaaauagaucccacacuuccuuugaaauugggucugguuauu	scaffold47:1440015..1440078:+
scaffold5_1732	262.7		-	513	508	0	5	yes	-	-	-	-	ucggaauauugggucugcgug	gcagauccaauauuccgaag	gcagauccaauauuccgaagaagaaauauuagaaucgucggaauauugggucugcgug	scaffold5:1841452..1841510:-
scaffold54_12362	2.2		-	3203	3203	0	0	yes	-	-	-	-	uuugagccaccucuuucucugc	agaaaaagagauggcgcaaagg	agaaaaagagauggcgcaaaggggacauuguccccuuugagccaccucuuucucugc	scaffold54:682801..682858:-
scaffold550_43911	0.1		-	3278	3230	0	48	yes	-	-	-	-	uucgacuuuuuuaguagagca	uaaaaaaguuggaguugag	uucgacuuuuuuaguagagcauauuagggccaaguaaaaaaguuggaguugag	scaffold550:39217..39270:-
scaffold635_45073	152613		-	299340	299327	0	13	yes	-	hsa-miR-4452	-	-	uugaauuccggaucuugaauua	uuucauuucggaucuugaauu	uuucauuucggaucuugaauuccggaucuugaguuaggcuguuucauuucggaucuugaauuccggaucuugaauua	scaffold635:2378..2455:-
scaffold64_13889	6		-	152	152	0	0	yes	-	efu-miR-9231	-	-	ucagucgguagagcaacugc	aauugcuuuaccaacugagc	aauugcuuuaccaacugagcuaucucaccacguuaaugaugguauuagcguggugagauaucucagucgguagagcaacugc	scaffold64:478531..478613:+
scaffold69_14735	3.5		-	223	208	15	0	yes	-	mmu-miR-6916-3p	-	-	cuuggucugauuuuaaguug	acuuacuuauugcuaggua	acuuacuuauugcuagguaaaaagauggucaguuagacuugaccaucauaaaagacuuggucugauuuuaaguug	scaffold69:854176..854251:+
scaffold73_15267	0.6		-	416399	416399	0	0	yes	-	-	-	-	uuccgucaagauuccucaca	agaguaaucuggacagaaug	agaguaaucuggacagaauguguugugcauuccgucaagauuccucaca	scaffold73:1234492..1234541:+
scaffold79_16153	198.4		-	387	381	0	6	yes	-	-	-	-	auauuuaucucacugacuuucu	aaaaucagugagauuaauauca	aaaaucagugagauuaauaucaaaacguuuugauauuuaucucacugacuuucu	scaffold79:110124..110178:+
scaffold8_2596	2393.7		-	4688	4679	0	9	yes	-	hma-miR-2022	-	-	uuugcuaguugcuuuugucccc	aggcaaaacuuucaagcaaaca	aggcaaaacuuucaagcaaacacuuuauguuguuugcuaguugcuuuugucccc	scaffold8:1206427..1206481:-
scaffold8_2653	503.7		-	978	976	0	2	yes	-	cin-miR-4175-3p	-	-	cguguagccucaacacuccuc	aggaguguugaggcugcacg	cguguagccucaacacuccucggccaacuuugguggaggaguguugaggcugcacg	scaffold8:2464789..2464845:-
scaffold8_2679	5.4		-	1041	1041	0	0	yes	-	cin-miR-4175-3p	-	-	cguguagccucaacacuccuc	ggagugcugaggcugcacacu	cguguagccucaacacuccucugccaaaguaggagugcugaggcugcacacu	scaffold8:2841616..2841668:-
scaffold84_16975	25704		-	50412	48826	0	1586	yes	-	hsa-miR-4452	-	-	uugaauuccggaucuugaau	uuucgggaucuugaauuagug	uuucgggaucuugaauuagugugaaucuugaauuccggaucuugaau	scaffold84:822194..822241:-
scaffold92_18022	0		-	412739	412739	0	0	yes	-	-	-	-	uuccgucaagauuccucaca	uaagcaaucuugacagaaug	uaagcaaucuugacagaauguuuggacauuccgucaagauuccucaca	scaffold92:565341..565389:-
scaffold93_18174	0.9		-	2551	2551	0	0	yes	-	-	-	-	uaacgcggaauugaaaaacg	agacugaauuccguguuauu	agacugaauuccguguuauucauugucguauuaggcaaaagucaauaacgcggaauugaaaaacg	scaffold93:823175..823240:-
scaffold96_18497	5.2		-	1370	1352	18	0	yes	-	prd-miR-7878-3p	-	-	ccggucugaguuugcucaug	ugagcugaacucaaaccgguu	ugagcugaacucaaaccgguuugaaaauuuuugaugugagggggaggcaaauuagcagacacuaccccgauuugaaacucagaccggucugaguuugcucaug	scaffold96:431096..431199:+

## Sheet: Rhopilema miRNA
R. esculentum	Appendages (ea1)	Appendages (ea2)	Gonads (eg1)	Gonads (eg2)	Rhopalia (eb1)	Rhopalia (eb2)	Precursor location	Consensus precursor sequence	Duplication	Copy No.	Annotation
ScUbCFx_11_4192	5p!	0.5	5p!	5p!	5p!	5p!	ScUbCFx_11:93998..94057:+	caucugcugaccuuucuuuguacaugcaaagaaauugcuacaaagaaagaggcgaaaga
ScUbCFx_1656_35971	3p	3p!	3p	3p!	3p	3p	ScUbCFx_1656:9775540..9775592:+	ggguaaaccuuggcugaaauauuuguuugauauuucgucaagguuucucaca
ScUbCFx_1656_36050	3p	3p	3p	3p	0.424995	3p	ScUbCFx_1656:1217186..1217240:-	aggcaaaaguagcuaccaaauacuuucaugguauugcuaguugcuuuugucccc			mir-2022
ScUbCFx_1656_36174	5p	0.58966	5p	0.631575	5p	0.465568	ScUbCFx_1656:6096654..6096712:-	uacacuagaacggauccaaauggguacggauccauuuagauccgugcuaguguaaacg
ScUbCFx_1656_36176	3p	0.333234	0.463437	0.428509	0.5	0.481442	ScUbCFx_1656:6114670..6114726:-	cuccagaccccuaacuugaaaguagagcucuacuuugaaguuaggggucuggaaca
ScUbCFx_1658_36451	3p!	3p	3p!	3p!	3p!	3p	ScUbCFx_1658:1132689..1132742:+	cacgaucagauucugucgaauuuuauaaucgcauuugacaaaaucugaccgug
ScUbCFx_1668_40329	5p!	5p!	5p!	5p!	5p!	/	ScUbCFx_1668:41271..41340:-	auauuacacaguuucucucgacagguaaacaacuguugacuaccauugugggagaagcugguacuggca	ScUbCFx_1668_40329	2
ScUbCFx_1672_41928	5p	5p	5p	5p	5p	5p	ScUbCFx_1672:12801315..12801369:+	cguagcauuuuuguaaaauuaaaguucaccuuuaguuugcaaauuuucuacaau
ScUbCFx_1672_42972	3p	3p	3p	0.666838	3p	3p	ScUbCFx_1672:2516642..2516700:-	acgucuucguucgccuaugguuguguuuaucaccccuacauagcgcacaaagacauug
ScUbCFx_1673_44640	5p!	5p!	5p!	5p!	5p!	/	ScUbCFx_1673:88254..88323:+	auauuacacaguuucucucgacagguaaacaacuguugacuaccauugugggagaagcugguacuggca	ScUbCFx_1668_40329
ScUbCFx_1677_45748	3p	3p	3p!	3p	3p!	3p	ScUbCFx_1677:8673233..8673284:+	cggucagauuuugucaaauucgauugucgaauucgacaaaaucugaccgug
ScUbCFx_1677_46156	3p	3p	3p	3p!	3p	3p!	ScUbCFx_1677:6391566..6391619:-	gagaaaaccuugacagaaauugauuuaaaauaauuucgucaagguuucucaca
ScUbCFx_1677_46251	5p!	5p!	5p!	5p!	5p!	5p!	ScUbCFx_1677:9241364..9241443:-	uuccacuugacaucugaugaugauaauccaagacauauacauugucccacugggguagacucaugguguuucuggaaua	ScUbCFx_1677_46251	3
ScUbCFx_1682_48530	3p	5p	3p	5p	3p	0.615183	ScUbCFx_1682:7881526..7881580:-	aaccuaacuucgaugucauguguuucagaucacaugguaucgauguuacguucu
ScUbCFx_217_14730	5p	5p!	5p!	5p!	5p!	5p	ScUbCFx_217:7673059..7673112:+	auuguacugacaccagaugugucuuaucugauacaacuguugucaugacaacc
ScUbCFx_217_14830	5p	5p	5p!	/	5p!	5p	ScUbCFx_217:11055611..11055680:+	ucgcagaccauauucugaaggagaacuauaaauaauuauaaauccucuaucagaauauggucugcgacg
ScUbCFx_217_17812	3p	3p!	3p	3p!	3p	3p!	ScUbCFx_217:10663098..10663151:-	acuguaauuauggacauaaacauuuuaaauguuuuggcucguaauuacauucu
ScUbCFx_217_17827	5p	5p	5p	5p!	5p	5p	ScUbCFx_217:11081046..11081102:-	aggucugucuguuauguuuccaaguucuucuuggcauacuaacaggcuggccggaa
ScUbCFx_217_18024	3p	5p!	3p	3p	3p!	/	ScUbCFx_217:13140505..13140586:-	uaugcucuguaucugcacaaguagcuaauguugaauuucaacauccaguuuuuauggcaagauaucaugggcaaauacugg
ScUbCFx_359_19104	3p	3p!	3p	3p	3p	3p!	ScUbCFx_359:588978..589031:-	agggcaugguggguaucauacuauucauuggugucauacgcuucauguucauu
ScUbCFx_359_19276	3p	3p!	3p!	/	3p!	/	ScUbCFx_359:2976574..2976628:-	gcgcagacucuggaguaucuuaccuguucugcuaagauacuucgagucugcgcg
ScUbCFx_384_20122	3p!	/	3p	/	5p!	/	ScUbCFx_384:74355..74423:-	ucgugcguugagauauugaaggauuucaucaugauugaugguguucucucugaucucaacgugugcac
ScUbCFx_4_1173	3p	3p	3p	3p!	3p!	3p	ScUbCFx_4:5121177..5121229:+	gagaaaaccauaucagaaaaguuuuuaacgcuuuucuguuacgguuuucacg
ScUbCFx_4_1190	0.332623	5p!	/	5p!	5p!	5p	ScUbCFx_4:5841412..5841502:+	ccuggaaaaacgacuaaacauuucacuuaacauuuuacccaaguuuuguuuagccagaaguuuagugaaaaguuuagucguuuugccacc
ScUbCFx_4_1329	3p	3p	3p	3p	3p	3p	ScUbCFx_4:7810878..7810931:+	gagaaaaccuugacugaaaauaguuuaaaacauuuucgucaagguuucucaca
ScUbCFx_4_1782	3p!	3p	3p!	3p!	3p!	3p	ScUbCFx_4:5121173..5121225:-	aaaaccguaacagaaaagcguuaaaaacuuuucugauaugguuuucucgaca
ScUbCFx_4_1965	5p!	5p!	5p!	5p!	5p!	5p!	ScUbCFx_4:10028606..10028685:-	uuccacuugacaucugaugaugauaauccaagacauauacauugucccacugggguagacucaugguguuucuggaaua	ScUbCFx_1677_46251
ScUbCFx_4_1983	5p!	5p!	5p!	5p!	5p!	5p!	ScUbCFx_4:10034694..10034773:-	uuccacuugacaucugaugaugauaauccaagacauauacauugucccacugggguagacucaugguguuucuggaaua	ScUbCFx_1677_46251
ScUbCFx_409_21750	3p	5p!	3p	3p	3p!	/	ScUbCFx_409:285845..285926:-	uaugcucuguaucugcacaaggagcuaaugucgaauuucaacauccaguuuuuauggcaagauaucaugggcaaauacugg
ScUbCFx_409_21814	3p	5p!	3p	3p	3p!	/	ScUbCFx_409:319482..319563:-	uaugcucuguaucugcacaaggagcuaaugucgaaugucaacauccaguuuuuauggcaagauaucaugggcaaauacugg
ScUbCFx_448_23551	5p!	5p	5p!	5p!	5p!	5p	ScUbCFx_448:7385306..7385360:-	uagcauagcauuguaagagaucguuuuaagcgauccuugcauuacuaugcuacc			mir-2030
ScUbCFx_448_23575	5p	5p	5p	5p	5p	5p	ScUbCFx_448:8066915..8066970:-	ugguuuaucuuuggaguucuuguguuuaucauaaggucuucauugauugacaaua	ScUbCFx_448_23575	5
ScUbCFx_45_5324	0.549661	3p!	0.684207	/	0.607149	/	ScUbCFx_45:1863827..1863885:+	uacuagacucgcuauauauaaaaugacauagauuauuuuauauagugagucugggauc
ScUbCFx_558_24541	5p!	5p!	5p!	/	5p!	3p!	ScUbCFx_558:2522072..2522136:-	uagccucugacgcagacccaacuccacauggauaagugggaguuagguuuguggcacaggcuaa
ScUbCFx_65_7370	5p	5p	5p	5p	5p	5p	ScUbCFx_65:1837..1892:+	ugguuuaucuuuggaguucuuguguuuaucauaaggucuucauugauugacaaua	ScUbCFx_448_23575
ScUbCFx_65_7374	5p	5p	5p	5p	5p	5p	ScUbCFx_65:20550..20605:+	ugguuuaucuuuggaguucuuguguuuaucauaaggucuucauugauugacaaua	ScUbCFx_448_23575
ScUbCFx_65_7382	5p	5p	5p	5p	5p	5p	ScUbCFx_65:69675..69730:+	ugguuuaucuuuggaguucuuguguuuaucauaaggucuucauugauugacaaua	ScUbCFx_448_23575
ScUbCFx_65_7405	5p	5p	5p	5p	5p	5p	ScUbCFx_65:48412..48467:-	ugguuuaucuuuggaguucuuguguuuaucauaaggucuucauugauugacaaua	ScUbCFx_448_23575
ScUbCFx_795_28478	5p!	5p!	5p!	/	5p!	5p!	ScUbCFx_795:10898814..10898867:+	cgcggacucuaaguaucuuaccagguucugguaagacacuuggagucugcgcg
ScUbCFx_879_33384	5p!	5p!	5p!	5p!	5p!	5p!	ScUbCFx_879:137..216:+	uuccacuugacaucugaugaugauaauccaagacauauacauugucccauugggguagacucaugguguuucuggaaua
ScUbCFx_979_34447	5p	5p!	5p!	5p	5p!	5p!	ScUbCFx_979:4735734..4735789:-	caguccauauauguugucgcauuaaugucacauguagcaacauuuguggacucgg
ScUbCFx_10_3257	0.369249	3p	0.363616	3p	3p!	3p	ScUbCFx_10:5382146..5382204:+	uacccuggguaccagacucacuaauuuuauauuuagugagucugguacccaggguaaa
ScUbCFx_1_534	3p	3p	3p	3p	3p!	3p	ScUbCFx_1:3468499..3468570:-	uuuccacugggcgauuaucgcgauaaaggcgacaaauucaaauaucgugacaaucguccaguggaaacaug
ScUbCFx_10_3327	0.356092	0.57599	0.307707	0.5	0.346934	0.470311	ScUbCFx_10:8040250..8040303:+	ucuuugauuucauguuuacaugucuaagacauguaaacaugaaaucaaagaug
ScUbCFx_10_3858	0.356092	0.57599	0.307707	0.5	0.346934	0.470311	ScUbCFx_10:8040248..8040301:-	ucuuugauuucauguuuacaugucuuagacauguaaacaugaaaucaaagaug
ScUbCFx_107_10289	5p	5p	5p	5p	5p	5p!	ScUbCFx_107:6985864..6985917:+	cgcagacucuaaguaucuuaccaaguucugguaagauacuuagagucuacgcg
ScUbCFx_107_10607	3p	0.548948	3p	3p!	3p	0.567591	ScUbCFx_107:6985862..6985917:-	cgcguagacucuaaguaucuuaccagaacuugguaagauacuuagagucugcgcg
ScUbCFx_1659_36918	5p	5p!	5p!	5p!	5p!	5p	ScUbCFx_1659:125522..125573:+	aucuguauguagggaauuccuuaauuuaaggaauucccuacauacagauuu
ScUbCFx_1659_37323	5p	5p!	5p!	5p!	5p!	5p	ScUbCFx_1659:125520..125571:-	aucuguauguagggaauuccuuaaauuaaggaauucccuacauacagauuu
ScUbCFx_1662_38430	3p!	3p!	3p!	3p!	3p!	3p!	ScUbCFx_1662:5449074..5449132:-	cagucaaauuucucagcaaaaugugcagauacucaauuugcugaaaaauuugacugaa	ScUbCFx_1662_38430	2
ScUbCFx_1672_41714	5p	5p!	5p	5p!	5p!	5p!	ScUbCFx_1672:9049315..9049373:+	auugcgagcugcuauacgaauaaauagaaucuauuuuuucguauagcagcucgcaaug
ScUbCFx_1672_43195	5p	3p!	0.636343	/	3p	5p!	ScUbCFx_1672:9049315..9049372:-	auugcgagcugcuauacgaaaaaauagauucuauuuauucguauagcagcucgcaau
ScUbCFx_1677_46226	0.444473	3p	0.580002	0.586205	0.374962	0.576488	ScUbCFx_1677:8673231..8673284:-	cacggucagauuuugucgaauucgacaaucgaauuugacaaaaucugaccgug
ScUbCFx_217_14663	3p	5p!	3p!	3p!	0.333333	0.600217	ScUbCFx_217:3487220..3487274:+	aucauccaguucuuagaaauaucacgaggauauuucuaagaacuggaugauucu
ScUbCFx_4_1123	0.587615	0.565782	0.473698	3p	0.55557	3p	ScUbCFx_4:3982016..3982085:+	cuggguaccagacucacuauauaugaaauaaaauauuuuauauuuagugagucugguacccaggguagu
ScUbCFx_45_5919	3p	3p	3p	3p	3p	3p	ScUbCFx_45:4096909..4096987:+	uuucuagaccuacaagaucgaggagaacagccuccucaaagagaacagccuccuugaucuuguaggucuagaaacacu
ScUbCFx_558_24078	0.308606	5p	0.471081	5p	0.683762	5p	ScUbCFx_558:1314830..1314883:+	uuguuugcguuucucauucgauuuucauuuucgaaugagaauggcaggcauca
ScUbCFx_558_24648	3p!	3p!	3p!	/	3p	3p!	ScUbCFx_558:6612467..6612542:-	cauacauucuuggguuuaucuguauugaaguuuuaucacuaggaaagaauagagauaaacccgagaauguaugcu
ScUbCFx_558_24778	3p	3p	0.367645	3p	3p	3p	ScUbCFx_558:11406479..11406535:-	cgcacuagaccagacucucuaauuuauuuuagauauagugagucugguacccaggg
ScUbCFx_795_26213	3p!	3p!	3p!	3p!	3p!	3p!	ScUbCFx_795:867660..867713:+	cauuaagagccccacacuucucuguuacgccauugaguguggacuuuuugaag
ScUbCFx_795_27849	5p	3p!	3p!	/	/	3p!	ScUbCFx_795:2455657..2455742:+	uuuccacugggcgauugucgcgauaaaggcgacaacuucaacagaauuuucgcuuuuaucgugacaaucgucuaguggaaacaua	ScUbCFx_795_27849	2
ScUbCFx_795_28339	5p	3p!	3p!	/	/	3p!	ScUbCFx_795:7823959..7824044:+	uuuccacugggcgauugucgcgauaaaggcgacaacuucaacagaauuuucgcuuuuaucgugacaaucgucuaguggaaacaua	ScUbCFx_795_27849
ScUbCFx_795_28571	3p!	3p!	3p!	3p!	3p!	3p!	ScUbCFx_795:14784775..14784833:+	cagucaaauuucucagcaaaaugugcagauacucaauuugcugaaaaauuugacugaa	ScUbCFx_1662_38430
ScUbCFx_979_34011	3p	0.461454	3p	3p	3p	3p!	ScUbCFx_979:3657501..3657554:+	aaaauaagacuacaugguuugucuuagagacaaaccauguagucuuauuuucu
ScUbCFx_979_34362	3p	0.461454	3p	3p	3p	3p!	ScUbCFx_979:3657499..3657552:-	aaaauaagacuacaugguuugucucuaagacaaaccauguagucuuauuuucu
Notes:
microRNA	41
microRNA-like	24
	5p dominant
	3p dominant
	No peference
	No expression

## Sheet: A.aurita norm count
#miRNA	mature_id	Appendages	Rhopalia	Gonads
		0A2(norm)	0B2(norm)	0G2(norm)
scaffold109_20238	scaffold109_20238-5p	24.09	22.74	20.8
scaffold109_20238	scaffold109_20238-3p	1336.57	1561.77	1350.48
scaffold13_3733	scaffold13_3733-5p	12.57	11.37	17.13
scaffold13_3733	scaffold13_3733-3p	194.83	294.16	184.71
scaffold13_3890	scaffold13_3890-5p	0	0	2.45
scaffold13_3890	scaffold13_3890-3p	194.83	294.16	184.71
scaffold16_4767	scaffold16_4767-5p	15.71	25.58	26.91
scaffold16_4767	scaffold16_4767-3p	67.04	123.63	45.26
scaffold166_26452	scaffold166_26452-5p	312.14	241.58	231.2
scaffold166_26452	scaffold166_26452-3p	9.43	1.42	0
scaffold166_26524	scaffold166_26524-5p	0	0	0
scaffold166_26524	scaffold166_26524-3p	96.37	92.37	91.74
scaffold176_27535	scaffold176_27535-5p	31.42	19.9	51.38
scaffold176_27535	scaffold176_27535-3p	73612.8	75209.2	100007
scaffold204_29914	scaffold204_29914-5p	31.42	19.9	51.38
scaffold204_29914	scaffold204_29914-3p	73612.8	75209.2	100007
scaffold265_34282	scaffold265_34282-5p	24.09	65.37	19.57
scaffold265_34282	scaffold265_34282-3p	1468.55	972.02	1072.8
scaffold3_906	scaffold3_906-5p	56.56	90.95	23.24
scaffold3_906	scaffold3_906-3p	0	0	0
scaffold336_37608	scaffold336_37608-5p	90.08	98.05	141.9
scaffold336_37608	scaffold336_37608-3p	0	0	0
scaffold336_37640	scaffold336_37640-5p	8.38	28.42	7.34
scaffold336_37640	scaffold336_37640-3p	27.23	63.95	51.38
scaffold37_9192	scaffold37_9192-5p	0	7.11	0
scaffold37_9192	scaffold37_9192-3p	164.45	287.06	297.25
scaffold47_11296	scaffold47_11296-5p	12.57	11.37	17.13
scaffold47_11296	scaffold47_11296-3p	979.38	1141.13	1001.85
scaffold483_42298	scaffold483_42298-5p	1477.97	2084.72	380.44
scaffold483_42298	scaffold483_42298-3p	1.05	0	0
scaffold59_13078	scaffold59_13078-5p	24.09	65.37	19.57
scaffold59_13078	scaffold59_13078-3p	15.71	28.42	2.45
scaffold770_46002	scaffold770_46002-5p	3.14	4.26	2.45
scaffold770_46002	scaffold770_46002-3p	4419.26	5249.47	5992.77
scaffold804_46141	scaffold804_46141-5p	1.05	0	4.89
scaffold804_46141	scaffold804_46141-3p	8563.03	15162.9	10111.5
scaffold81_16585	scaffold81_16585-5p	60.75	54	18.35
scaffold81_16585	scaffold81_16585-3p	0	0	9.79
scaffold81_16587	scaffold81_16587-5p	60.75	54	18.35
scaffold81_16587	scaffold81_16587-3p	0	0	9.79
scaffold81_16591	scaffold81_16591-5p	60.75	54	18.35
scaffold81_16591	scaffold81_16591-3p	0	0	9.79
scaffold913_46477	scaffold913_46477-5p	7.33	9.95	17.13
scaffold913_46477	scaffold913_46477-3p	4419.26	5249.47	5992.77
scaffold102_19498	scaffold102_19498-5p	0	0	0
scaffold102_19498	scaffold102_19498-3p	71.23	73.9	99.08
scaffold1173_46812	scaffold1173_46812-5p	0	0	0
scaffold1173_46812	scaffold1173_46812-3p	108.94	88.11	151.68
scaffold12_3538	scaffold12_3538-5p	65.99	59.69	55.05
scaffold12_3538	scaffold12_3538-3p	0	0	0
scaffold124_22092	scaffold124_22092-5p	0	0	0
scaffold124_22092	scaffold124_22092-3p	16866.3	20561.6	25885.5
scaffold13_3716	scaffold13_3716-5p	472.41	1045.92	243.43
scaffold13_3716	scaffold13_3716-3p	0	0	0
scaffold13_3904	scaffold13_3904-5p	24.09	65.37	19.57
scaffold13_3904	scaffold13_3904-3p	6.28	12.79	0
scaffold130_22742	scaffold130_22742-5p	123.6	96.63	94.19
scaffold130_22742	scaffold130_22742-3p	0	0	0
scaffold131_22883	scaffold131_22883-5p	3454.54	2411.57	3576.82
scaffold131_22883	scaffold131_22883-3p	0	0	0
scaffold134_23126	scaffold134_23126-5p	779.31	683.54	348.63
scaffold134_23126	scaffold134_23126-3p	0	0	0
scaffold14_4184	scaffold14_4184-5p	312.14	488.85	501.54
scaffold14_4184	scaffold14_4184-3p	61646.5	62538.9	84570.4
scaffold156_25441	scaffold156_25441-5p	0	0	0
scaffold156_25441	scaffold156_25441-3p	12.57	0	73.4
scaffold157_25594	scaffold157_25594-5p	0	0	0
scaffold157_25594	scaffold157_25594-3p	54.47	18.47	59.94
scaffold17_4901	scaffold17_4901-5p	0	0	0
scaffold17_4901	scaffold17_4901-3p	125.7	110.84	85.63
scaffold17_4903	scaffold17_4903-5p	0	0	0
scaffold17_4903	scaffold17_4903-3p	125.7	110.84	85.63
scaffold172_27171	scaffold172_27171-5p	293.29	423.48	243.43
scaffold172_27171	scaffold172_27171-3p	0	0	0
scaffold18_5260	scaffold18_5260-5p	24.09	65.37	19.57
scaffold18_5260	scaffold18_5260-3p	1468.55	972.02	1072.8
scaffold189_28607	scaffold189_28607-5p	61.8	44.05	51.38
scaffold189_28607	scaffold189_28607-3p	0	0	0
scaffold196_29303	scaffold196_29303-5p	79.61	99.48	68.5
scaffold196_29303	scaffold196_29303-3p	0	0	0
scaffold216_30740	scaffold216_30740-5p	899.77	2465.57	593.28
scaffold216_30740	scaffold216_30740-3p	0	0	0
scaffold216_30742	scaffold216_30742-5p	899.77	2465.57	593.28
scaffold216_30742	scaffold216_30742-3p	0	0	0
scaffold275_34783	scaffold275_34783-5p	30.38	78.16	28.14
scaffold275_34783	scaffold275_34783-3p	0	0	0
scaffold28_7306	scaffold28_7306-5p	0	0	1.22
scaffold28_7306	scaffold28_7306-3p	60.75	72.48	59.94
scaffold291_35518	scaffold291_35518-5p	31.42	48.32	20.8
scaffold291_35518	scaffold291_35518-3p	8.38	0	51.38
scaffold3_1076	scaffold3_1076-5p	15.71	22.74	4.89
scaffold3_1076	scaffold3_1076-3p	207.4	228.79	234.87
scaffold355_38279	scaffold355_38279-5p	0	0	0
scaffold355_38279	scaffold355_38279-3p	143.5	36.95	117.43
scaffold360_38565	scaffold360_38565-5p	293.29	423.48	243.43
scaffold360_38565	scaffold360_38565-3p	0	0	0
scaffold368_38885	scaffold368_38885-5p	79.61	99.48	68.5
scaffold368_38885	scaffold368_38885-3p	0	0	0
scaffold37_9324	scaffold37_9324-5p	0	0	0
scaffold37_9324	scaffold37_9324-3p	71.23	73.9	99.08
scaffold395_39926	scaffold395_39926-5p	0	0	0
scaffold395_39926	scaffold395_39926-3p	115.22	265.74	122.33
scaffold4_1408	scaffold4_1408-5p	0	0	0
scaffold4_1408	scaffold4_1408-3p	67.04	123.63	45.26
scaffold411_40327	scaffold411_40327-5p	0	0	0
scaffold411_40327	scaffold411_40327-3p	116.27	27	74.62
scaffold437_41122	scaffold437_41122-5p	4.19	62.53	58.72
scaffold437_41122	scaffold437_41122-3p	0	0	0
scaffold445_41442	scaffold445_41442-5p	0	0	0
scaffold445_41442	scaffold445_41442-3p	200.07	154.9	254.44
scaffold47_11211	scaffold47_11211-5p	24.09	65.37	19.57
scaffold47_11211	scaffold47_11211-3p	119.41	201.79	140.68
scaffold5_1732	scaffold5_1732-5p	0	0	0
scaffold5_1732	scaffold5_1732-3p	72.28	135	102.75
scaffold54_12362	scaffold54_12362-5p	0	0	0
scaffold54_12362	scaffold54_12362-3p	788.74	1259.08	944.36
scaffold550_43911	scaffold550_43911-5p	125.7	204.64	132.11
scaffold550_43911	scaffold550_43911-3p	0	0	17.13
scaffold635_45073	scaffold635_45073-5p	0	0	0
scaffold635_45073	scaffold635_45073-3p	61646.5	62538.9	84570.4
scaffold64_13889	scaffold64_13889-5p	0	0	0
scaffold64_13889	scaffold64_13889-3p	17.81	85.26	31.8
scaffold69_14735	scaffold69_14735-5p	0	0	0
scaffold69_14735	scaffold69_14735-3p	59.71	24.16	40.37
scaffold73_15267	scaffold73_15267-5p	0	0	0
scaffold73_15267	scaffold73_15267-3p	48290.3	37938.6	27792.6
scaffold79_16153	scaffold79_16153-5p	0	0	0
scaffold79_16153	scaffold79_16153-3p	71.23	73.9	99.08
scaffold8_2596	scaffold8_2596-5p	0	0	0
scaffold8_2596	scaffold8_2596-3p	873.59	2965.79	209.18
scaffold8_2653	scaffold8_2653-5p	240.92	497.38	348.63
scaffold8_2653	scaffold8_2653-3p	0	0	0
scaffold8_2679	scaffold8_2679-5p	246.15	549.96	370.65
scaffold8_2679	scaffold8_2679-3p	0	0	0
scaffold84_16975	scaffold84_16975-5p	312.14	488.85	501.54
scaffold84_16975	scaffold84_16975-3p	8563.03	15162.9	10111.5
scaffold92_18022	scaffold92_18022-5p	0	0	0
scaffold92_18022	scaffold92_18022-3p	96580.6	75877.2	55585.1
scaffold93_18174	scaffold93_18174-5p	0	0	0
scaffold93_18174	scaffold93_18174-3p	648.38	842.7	742.52
scaffold96_18497	scaffold96_18497-5p	0	0	0
scaffold96_18497	scaffold96_18497-3p	205.3	309.8	204.29

## Sheet: Aurelia hits in others
Query_id	Query_sequence	Species_name	Extension_side	Number_of_mismatches_in_mature_sequence_	Chromosome_name	Strand	Mature_Start	Mature_End	Mature_Length	Precursor_Start	Precursor_End	Precursor_Length	Minimal_Free_Energy_RNAfold_delta_G		MapMi_Score	Precursor_Sequence
scaffold102_19498-3p	ATATTTATCTCACTGACTTTCT	R. esculentum	left	0	ScUbCFx_558	+	4006491	4006512	22	4006441	4006549	108	33	-37	52.6463	TGGAGCATTTTCAGTGAGATAGTCAATGAGGATAAAATCAAAAAGTCTTGatatttatctcactgactttctCATTGAAGAAAGGAGAAGGCTAATCTCAGTCGCACCA
scaffold102_19498-3p	ATATTTATCTCACTGACTTTCT	R. esculentum	left	0	ScUbCFx_4	+	13311605	13311626	22	13311551	13311658	107	37	-31.9	49.2761	TCACTGGAGCATTTTCAGTAAGATACTCAGTGAAAATAATATCAAAGAGTTTTGatatttatctcactgactttctCACTGAACAAAGAAGAATGCTAATCTCTGTGG
scaffold102_19498-3p	ATATTTATCTCACTGACTTTCT	R. esculentum	right	0	ScUbCFx_359	-	2590792	2590813	22	2590758	2590882	124	51	-45.7	62.6	CGCCTGAATTTTTTCTCACTGGAGCATTTTCAGTGAGATAGTCAGTGAGAATAATATAAAAAAGTTTTGatatttatctcactgactttctCACTGAATAATGGAGAACGCTAAACTCCTTGGCG
scaffold102_19498-3p	ATATTTATCTCACTGACTTTCT	R. esculentum	right	1	ScUbCFx_1	+	7772101	7772122	22	7772064	7772125	61	29	-33.5	41.75	GTGAGATAGTCAGTGAGAATAATATCAAAAAGTTTTGatatttatctcactgaccttctCAC
scaffold102_19498-3p	ATATTTATCTCACTGACTTTCT	R. esculentum	right	1	ScUbCFx_5	-	6623230	6623251	22	6623196	6623320	124	35	-36.6	33.9897	CGCCTGAATTTTTTTTCATTGGAGCATTTTCAATAAGAGAGTCAGTGAGAATAGTATCAAAAAGTTATGatatttatctcactgaatttctCACTGAACAAAGGAGAATGCTAATCTTTATGGTG
scaffold102_19498-3p	ATATTTATCTCACTGACTTTCT	R. esculentum	left	1	ScUbCFx_1672	-	11565354	11565375	22	11565347	11565412	65	25	-30.7	35.1776	TTCAGTGAGATAGTGAGAATAATATCAAAAAGTTTTGatatttatctcgctgactttctCACTGAA
scaffold109_20238-3p	TCCGAAAGTTTGATTGTCCGAA	R. esculentum	right	1	ScUbCFx_795	-	7401239	7401260	22	7401226	7401321	95	39	-32.3	48.15	AGAACTTAAAACTTTCGGACGAAAAATCATTCGGACGAATAAAGTTTCGGTTAAATTTTTGtccgaaagtttgatcgtccgaaACTTTTCTGTTTT
scaffold109_20238-3p	TCCGAAAGTTTGATTGTCCGAA	R. esculentum	left	3	ScUbCFx_382	+	29778	29799	22	29708	29804	96	45	-31.4	29.7	AAACTTTCGGACGATCAAACTTTTGCACAAAATTGTGTCCAAAACTTTAATTGTCCGAAATACTTTCTTGtccgaaagttttatcgtcggaaAGTTT
scaffold124_22092-3p	CATGGTATCGATGTTACGTTCT	R. esculentum	right	0	ScUbCFx_1682	-	7881527	7881548	22	7881495	7881618	123	44	-40.6	58.5857	CCAGGCATCAATATTTTCACTCGAAAATGCATTTGAAGAACCTAACTTCGATGTCATGTGTTTCAGATCAcatggtatcgatgttacgttctTTGCATGTAAATAATCGGTAGGATGACTCTGG
scaffold157_25594-5p	TGGGTACCAGACTCTCAAACATT	R. esculentum	right	3	ScUbCFx_1662	-	10541294	10541316	23	10541266	10541321	55	24	-35.6	19.8	TACCCtgggtaccagactctctattattTTATATAGTGAGTCTGGTACCCAGCGTA
scaffold157_25594-5p	TGGGTACCAGACTCTCAAACATT	R. esculentum	left	3	ScUbCFx_217	-	2794710	2794732	23	2794647	2794772	125	25	-49.4	17.7435	AGCTGGCCTTTTTGTAATTTTCGCCCTTATTTTGCTACCCtgggtaccagagtcgcaaaaattTAATATTTTTTGCTGCCGTAAAATTTTCGCGGCTCTGGTACCCAGGGTATTTTTTTGCGTGCT
scaffold157_25594-5p	TGGGTACCAGACTCTCAAACATT	R. esculentum	left	3	ScUbCFx_1672	-	8071710	8071732	23	8071658	8071763	105	46	-56.6	43.7583	TTTCAAGCACCAGGCAGGCAAACAGCTAGTTtgggtaccagactctctattattTTATATAGTGAGTCTGGTACCCAGGGTAGCAAACAGCCTTCCTGCTTTGAAA
scaffold28_7306-5p	TTTCGGACGATCAAACTTTA	R. esculentum	left	3	ScUbCFx_558	-	8946823	8946842	20	8946757	8946865	108	43	-26	25.9362	ATATTGTTTATTGGCTGGAATATtttcggacggtaaaattttaGGACCGTGTATTTGTTTGTTCGAAAAGTTTACCATCCGAATTTTTTTGGGATTAATGTACGCATAT
scaffold28_7306-5p	TTTCGGACGATCAAACTTTA	R. esculentum	left	1	ScUbCFx_1662	-	5086065	5086084	20	5085995	5086088	93	30	-29.6	33.55	AAACtttcggacgattaaactttaGGATCAATCGTCCGAAATTATATTTGTCCGAAATCTAAGTTTGTCTGAAAGTTTTTTCGTTCGAAAGTTT
scaffold28_7306-5p	TTTCGGACGATCAAACTTTA	R. esculentum	right	1	ScUbCFx_795	+	7401238	7401257	20	7401224	7401323	99	38	-29.9	44.95	TTAAAACAGAAAAGtttcggacgatcaaactttcGGACAAAAATTTAACCGAAACTTTATTCGTCCGAATGATTTTTCGTCCGAAAGTTTTAAGTTCTGA
scaffold336_37608-3p	GAAAGTTTGATCGTCCGAAACT	R. esculentum	right	0	ScUbCFx_795	-	7401236	7401257	22	7401226	7401321	95	39	-32.3	58.15	AGAACTTAAAACTTTCGGACGAAAAATCATTCGGACGAATAAAGTTTCGGTTAAATTTTTGTCCgaaagtttgatcgtccgaaactTTTCTGTTTT
scaffold336_37608-3p	GAAAGTTTGATCGTCCGAAACT	R. esculentum	right	2	ScUbCFx_382	-	29710	29731	22	29693	29796	103	35	-34.1	30.9136	CGACGATAAAACTTTCGGACAAGAAAGTATTTCGGACAATTAAAGTTTTGGACACAATTTTGTGCaaaagtttgatcgtccgaaagtTTTCGGTTTTAATGTTG
scaffold336_37608-5p	TTTCAGACAATTAAACTTTCGG	R. esculentum	right	3	ScUbCFx_1677	+	10167198	10167219	22	10167159	10167286	127	45	-23.9	15.6342	GCAAAAAATTTCGTACTTAAAAAATTCCAAGGAAAAACAtttcagacattaaaattttcggACGCCTCGAATGTACGAAAATATTAACGTCCGAAATTTTTTGCCTTAAATGTACGTTACAAATTGGC
scaffold336_37640-3p	TCCGAAAGTTTAATTGTCTGAA	R. esculentum	right	3	ScUbCFx_795	-	7401239	7401260	22	7401226	7401321	95	39	-32.3	28.15	AGAACTTAAAACTTTCGGACGAAAAATCATTCGGACGAATAAAGTTTCGGTTAAATTTTTGtccgaaagtttgatcgtccgaaACTTTTCTGTTTT
scaffold336_37640-3p	TCCGAAAGTTTAATTGTCTGAA	R. esculentum	left	3	ScUbCFx_382	+	29778	29799	22	29708	29804	96	45	-31.4	29.7	AAACTTTCGGACGATCAAACTTTTGCACAAAATTGTGTCCAAAACTTTAATTGTCCGAAATACTTTCTTGtccgaaagttttatcgtcggaaAGTTT
scaffold336_37640-5p	TTCGGACGATCAAACTTTCAGA	R. esculentum	right	3	ScUbCFx_382	+	29713	29734	22	29708	29804	96	45	-31.4	29.7	AAACTttcggacgatcaaacttttgcaCAAAATTGTGTCCAAAACTTTAATTGTCCGAAATACTTTCTTGTCCGAAAGTTTTATCGTCGGAAAGTTT
scaffold336_37640-5p	TTCGGACGATCAAACTTTCAGA	R. esculentum	left	2	ScUbCFx_160	-	607	628	22	555	633	78	32	-27.7	26.0722	TGGAAgtcggacgatcaaactttcggaCAAAAAGTCGTCCGAAACTTATTTTTGTCTGAAAGGGTTGGTTCGAATTCTA
scaffold336_37640-5p	TTCGGACGATCAAACTTTCAGA	R. esculentum	left	3	ScUbCFx_1682	-	4573525	4573546	22	4573456	4573586	130	32	-38.6	20.8814	GTATAAACTTTCGGCAGTAAAATTTTCGGACGTTAAAATAttcggacgataaaaatttcggaCGGTTAAATTTTCGGACCGGGTATTTGTTCGAAAATTTTACCGTTCGAAATTTTTGGAGATTAATGTAT
scaffold336_37640-5p	TTCGGACGATCAAACTTTCAGA	R. esculentum	left	2	ScUbCFx_558	-	9076264	9076285	22	9076212	9076290	78	32	-27.7	26.0722	TGGAAgtcggacgatcaaactttcggaCAAAAAGTCGTCCGAAACTTATTTTTGTCTGAAAGGGTTGGTTCGAATTCTA
scaffold336_37640-5p	TTCGGACGATCAAACTTTCAGA	R. esculentum	left	3	ScUbCFx_795	-	13401389	13401410	22	13401323	13401441	118	40	-30.3	19.15	TTCAATATTGAATACATTAAAGCCAAAAACTgtcggacgatcaaagtttcggaCAAAATTGTGTTCGAGAGTTTAATTGTCTGAAATACTTTTTTGTCTGAAAGTTTGTTTTTCTTGAA
scaffold37_9192-3p	CCGAAAGTTTAATTGTCCGAA	R. esculentum	right	2	ScUbCFx_795	-	7401239	7401259	21	7401226	7401321	95	39	-32.3	38.15	AGAACTTAAAACTTTCGGACGAAAAATCATTCGGACGAATAAAGTTTCGGTTAAATTTTTGTccgaaagtttgatcgtccgaaACTTTTCTGTTTT
scaffold37_9192-5p	GGACGATCAAACTTTCGGACA	R. esculentum	right	2	ScUbCFx_382	+	29716	29736	21	29708	29804	96	45	-31.4	39.7	AAACTTTCggacgatcaaacttttgcacaAAATTGTGTCCAAAACTTTAATTGTCCGAAATACTTTCTTGTCCGAAAGTTTTATCGTCGGAAAGTTT
scaffold37_9192-5p	GGACGATCAAACTTTCGGACA	R. esculentum	left	0	ScUbCFx_160	-	605	625	21	555	633	78	32	-27.7	46.0722	TGGAAGTCggacgatcaaactttcggacaAAAAGTCGTCCGAAACTTATTTTTGTCTGAAAGGGTTGGTTCGAATTCTA
scaffold37_9192-5p	GGACGATCAAACTTTCGGACA	R. esculentum	left	0	ScUbCFx_558	-	9076262	9076282	21	9076212	9076290	78	32	-27.7	46.0722	TGGAAGTCggacgatcaaactttcggacaAAAAGTCGTCCGAAACTTATTTTTGTCTGAAAGGGTTGGTTCGAATTCTA
scaffold37_9192-5p	GGACGATCAAACTTTCGGACA	R. esculentum	left	1	ScUbCFx_92	-	10181906	10181926	21	10181837	10181965	128	35	-26	36.587	TTCTTAACATTCACTGAAACATTTATGTCGAAACATTTGggacgatcaaacttttggacaAAACTTTAGTTATCAGAAATCTTGTTTTGTCCGAAATTTGTTTCAATCCAAAGTTTTATACTTTAAGAA
scaffold37_9324-3p	ATATTTATCTCACTGACTTTCT	R. esculentum	right	1	ScUbCFx_5	-	6623230	6623251	22	6623196	6623320	124	35	-36.6	33.9897	CGCCTGAATTTTTTTTCATTGGAGCATTTTCAATAAGAGAGTCAGTGAGAATAGTATCAAAAAGTTATGatatttatctcactgaatttctCACTGAACAAAGGAGAATGCTAATCTTTATGGTG
scaffold37_9324-3p	ATATTTATCTCACTGACTTTCT	R. esculentum	left	1	ScUbCFx_1672	-	11565354	11565375	22	11565347	11565412	65	25	-30.7	35.1776	TTCAGTGAGATAGTGAGAATAATATCAAAAAGTTTTGatatttatctcgctgactttctCACTGAA
scaffold37_9324-3p	ATATTTATCTCACTGACTTTCT	R. esculentum	right	0	ScUbCFx_359	-	2590792	2590813	22	2590758	2590882	124	51	-45.7	62.6	CGCCTGAATTTTTTCTCACTGGAGCATTTTCAGTGAGATAGTCAGTGAGAATAATATAAAAAAGTTTTGatatttatctcactgactttctCACTGAATAATGGAGAACGCTAAACTCCTTGGCG
scaffold37_9324-3p	ATATTTATCTCACTGACTTTCT	R. esculentum	left	0	ScUbCFx_558	+	4006491	4006512	22	4006441	4006549	108	33	-37	52.6463	TGGAGCATTTTCAGTGAGATAGTCAATGAGGATAAAATCAAAAAGTCTTGatatttatctcactgactttctCATTGAAGAAAGGAGAAGGCTAATCTCAGTCGCACCA
scaffold37_9324-3p	ATATTTATCTCACTGACTTTCT	R. esculentum	right	1	ScUbCFx_1	+	7772101	7772122	22	7772064	7772125	61	29	-33.5	41.75	GTGAGATAGTCAGTGAGAATAATATCAAAAAGTTTTGatatttatctcactgaccttctCAC
scaffold37_9324-3p	ATATTTATCTCACTGACTTTCT	R. esculentum	left	0	ScUbCFx_4	+	13311605	13311626	22	13311551	13311658	107	37	-31.9	49.2761	TCACTGGAGCATTTTCAGTAAGATACTCAGTGAAAATAATATCAAAGAGTTTTGatatttatctcactgactttctCACTGAACAAAGAAGAATGCTAATCTCTGTGG
scaffold770_46002-3p	TCCGAAAGTTTAATTGTCCGAAAT	R. esculentum	right	3	ScUbCFx_795	-	7401237	7401260	24	7401226	7401321	95	39	-32.3	28.15	AGAACTTAAAACTTTCGGACGAAAAATCATTCGGACGAATAAAGTTTCGGTTAAATTTTTGtccgaaagtttgatcgtccgaaacTTTTCTGTTTT
scaffold79_16153-3p	ATATTTATCTCACTGACTTTCT	R. esculentum	right	0	ScUbCFx_359	-	2590792	2590813	22	2590758	2590882	124	51	-45.7	62.6	CGCCTGAATTTTTTCTCACTGGAGCATTTTCAGTGAGATAGTCAGTGAGAATAATATAAAAAAGTTTTGatatttatctcactgactttctCACTGAATAATGGAGAACGCTAAACTCCTTGGCG
scaffold79_16153-3p	ATATTTATCTCACTGACTTTCT	R. esculentum	right	1	ScUbCFx_1	+	7772101	7772122	22	7772064	7772125	61	29	-33.5	41.75	GTGAGATAGTCAGTGAGAATAATATCAAAAAGTTTTGatatttatctcactgaccttctCAC
scaffold79_16153-3p	ATATTTATCTCACTGACTTTCT	R. esculentum	left	1	ScUbCFx_1672	-	11565354	11565375	22	11565347	11565412	65	25	-30.7	35.1776	TTCAGTGAGATAGTGAGAATAATATCAAAAAGTTTTGatatttatctcgctgactttctCACTGAA
scaffold79_16153-3p	ATATTTATCTCACTGACTTTCT	R. esculentum	right	1	ScUbCFx_5	-	6623230	6623251	22	6623196	6623320	124	35	-36.6	33.9897	CGCCTGAATTTTTTTTCATTGGAGCATTTTCAATAAGAGAGTCAGTGAGAATAGTATCAAAAAGTTATGatatttatctcactgaatttctCACTGAACAAAGGAGAATGCTAATCTTTATGGTG
scaffold79_16153-3p	ATATTTATCTCACTGACTTTCT	R. esculentum	left	0	ScUbCFx_4	+	13311605	13311626	22	13311551	13311658	107	37	-31.9	49.2761	TCACTGGAGCATTTTCAGTAAGATACTCAGTGAAAATAATATCAAAGAGTTTTGatatttatctcactgactttctCACTGAACAAAGAAGAATGCTAATCTCTGTGG
scaffold79_16153-3p	ATATTTATCTCACTGACTTTCT	R. esculentum	left	0	ScUbCFx_558	+	4006491	4006512	22	4006441	4006549	108	33	-37	52.6463	TGGAGCATTTTCAGTGAGATAGTCAATGAGGATAAAATCAAAAAGTCTTGatatttatctcactgactttctCATTGAAGAAAGGAGAAGGCTAATCTCAGTCGCACCA
scaffold8_2596-3p	TTTGCTAGTTGCTTTTGTCCCC	R. esculentum	right	1	ScUbCFx_1656	-	1217187	1217208	22	1217158	1217272	114	32	-41.2	38.9704	AGGACAAGAGAGCTGATTTATGTACTGAGCGGAGGCAAAAGTAGCTACCAAATACTTTCATGGTattgctagttgcttttgtccccATTCATACCAGATGCAGCCTGAATGACCT
scaffold804_46141-3p	TTGAATTCCGGATCTTGAAT	R. esculentum	left	2	ScUbCFx_359	-	4919850	4919869	20	4919836	4919905	69	30	-23.8	20.65	TAATGAACGCCGCACTCTGATAGATGCCGCCCTCTTttgaattccgcatcttgaaaAGTGGCGTTTATTA
scaffold84_16975-3p	TTGAATTCCGGATCTTGAAT	R. esculentum	left	2	ScUbCFx_359	-	4919850	4919869	20	4919836	4919905	69	30	-23.8	20.65	TAATGAACGCCGCACTCTGATAGATGCCGCCCTCTTttgaattccgcatcttgaaaAGTGGCGTTTATTA
scaffold913_46477-3p	TCCGAAAGTTTAATTGTCCGAAAT	R. esculentum	right	3	ScUbCFx_795	-	7401237	7401260	24	7401226	7401321	95	39	-32.3	28.15	AGAACTTAAAACTTTCGGACGAAAAATCATTCGGACGAATAAAGTTTCGGTTAAATTTTTGtccgaaagtttgatcgtccgaaacTTTTCTGTTTT

## Sheet: Rhopilema miRDeep2
miRDeep2 score	estimated signal-to-noise	excision gearing
10	1.5	36
9	1.5	36
8	1.5	36
7	1.5	36
6	1.5	36
5	1.8	36
4	2	36
3	1.8	36
2	1.4	36
1	1.2	36
0	1.1	36
-1	1	36
-2	1	36
-3	0.9	36
-4	0.9	36
-5	0.9	36
-6	1	36
-7	1	36
-8	1	36
-9	1	36
-10	1	36
novel miRNAs predicted by miRDeep2
provisional id	miRDeep2 score	estimated probability that the miRNA candidate is a true positive	rfam alert	total read count	mature read count	loop read count	star read count	significant randfold p-value	miRBase miRNA	example miRBase miRNA with the same seed	UCSC browser	NCBI blastn	consensus mature sequence	consensus star sequence	consensus precursor sequence	precursor coordinate
ScUbCFx_11_4192	1932.9		-	3789	3770	0	19	yes	-	hsa-miR-4686	-	-	caucugcugaccuuucuuuguacau	acaaagaaagaggcgaaaga	caucugcugaccuuucuuuguacaugcaaagaaauugcuacaaagaaagaggcgaaaga	ScUbCFx_11:93998..94057:+
ScUbCFx_1656_35971	1451296		-	2846653	2846262	0	391	yes	-	-	-	-	uuucgucaagguuucucaca	ggguaaaccuuggcugaaaua	ggguaaaccuuggcugaaauauuuguuugauauuucgucaagguuucucaca	ScUbCFx_1656:9775540..9775592:+
ScUbCFx_1656_36050	4209.5		-	8249	7810	0	439	yes	-	hma-miR-2022	-	-	auugcuaguugcuuuugucccc	aggcaaaaguagcuaccaaauac	aggcaaaaguagcuaccaaauacuuucaugguauugcuaguugcuuuugucccc	ScUbCFx_1656:1217186..1217240:-
ScUbCFx_1656_36174	6660.9		-	13055	10690	0	2365	yes	-	hsa-miR-4704-5p	-	-	uacacuagaacggauccaaaug	uuuagauccgugcuaguguaaacg	uacacuagaacggauccaaauggguacggauccauuuagauccgugcuaguguaaacg	ScUbCFx_1656:6096654..6096712:-
ScUbCFx_1656_36176	614.9		-	1203	865	0	338	yes	-	-	-	-	uuugaaguuaggggucuggaaca	cuccagaccccuaacuugaaagu	cuccagaccccuaacuugaaaguagagcucuacuuugaaguuaggggucuggaaca	ScUbCFx_1656:6114670..6114726:-
ScUbCFx_1658_36451	3.8		-	1572	1408	0	164	yes	-	gga-miR-1678	-	-	uuugacaaaaucugaccgug	cacgaucagauucugucgaauu	cacgaucagauucugucgaauuuuauaaucgcauuugacaaaaucugaccgug	ScUbCFx_1658:1132689..1132742:+
ScUbCFx_1668_40329	4.8		-	949	943	6	0	yes	-	mml-miR-556-3p	-	-	auauuacacaguuucucucgac	ugggagaagcugguacuggca	auauuacacaguuucucucgacagguaaacaacuguugacuaccauugugggagaagcugguacuggca	ScUbCFx_1668:41271..41340:-
ScUbCFx_1672_41928	10978.9		-	21540	21247	0	293	yes	-	-	-	-	cguagcauuuuuguaaaauuaaa	uaguuugcaaauuuucuacaau	cguagcauuuuuguaaaauuaaaguucaccuuuaguuugcaaauuuucuacaau	ScUbCFx_1672:12801315..12801369:+
ScUbCFx_1672_42972	1070.4		-	2099	1860	0	239	yes	-	-	-	-	ccuacauagcgcacaaagacauug	acgucuucguucgccuaugg	acgucuucguucgccuaugguuguguuuaucaccccuacauagcgcacaaagacauug	ScUbCFx_1672:2516642..2516700:-
ScUbCFx_1673_44640	4.6		-	949	943	6	0	yes	-	mml-miR-556-3p	-	-	auauuacacaguuucucucgac	ugggagaagcugguacuggca	auauuacacaguuucucucgacagguaaacaacuguugacuaccauugugggagaagcugguacuggca	ScUbCFx_1673:88254..88323:+
ScUbCFx_1677_45748	616.9		-	1208	1013	0	195	yes	-	-	-	-	uucgacaaaaucugaccgug	cggucagauuuugucaaauuc	cggucagauuuugucaaauucgauugucgaauucgacaaaaucugaccgug	ScUbCFx_1677:8673233..8673284:+
ScUbCFx_1677_46156	1272578		-	2496105	2495911	0	194	yes	-	-	-	-	uuucgucaagguuucucaca	gagaaaaccuugacagaaauu	gagaaaaccuugacagaaauugauuuaaaauaauuucgucaagguuucucaca	ScUbCFx_1677:6391566..6391619:-
ScUbCFx_1677_46251	3.8		-	1561	1560	1	0	yes	-	hcmv-miR-TS25-2-3p	-	-	uuccacuugacaucugaugaugau	acucaugguguuucuggaaua	uuccacuugacaucugaugaugauaauccaagacauauacauugucccacugggguagacucaugguguuucuggaaua	ScUbCFx_1677:9241364..9241443:-
ScUbCFx_1682_48530	193031		-	378615	182502	0	196113	yes	-	bmo-miR-3386-5p	-	-	aaccuaacuucgaugucaugug	caugguaucgauguuacguucu	aaccuaacuucgaugucauguguuucagaucacaugguaucgauguuacguucu	ScUbCFx_1682:7881526..7881580:-
ScUbCFx_217_14730	608.2		-	1184	1150	0	34	yes	-	cel-miR-238-3p	-	-	auuguacugacaccagaugug	caacuguugucaugacaacc	auuguacugacaccagaugugucuuaucugauacaacuguugucaugacaacc	ScUbCFx_217:7673059..7673112:+
ScUbCFx_217_14830	9774.3		-	19162	19068	0	94	yes	-	hsa-miR-6767-5p	-	-	ucgcagaccauauucugaagg	ucagaauauggucugcgacg	ucgcagaccauauucugaaggagaacuauaaauaauuauaaauccucuaucagaauauggucugcgacg	ScUbCFx_217:11055611..11055680:+
ScUbCFx_217_17812	239.7		-	464	457	0	7	yes	-	prd-miR-7918a-5p	-	-	uuuuggcucguaauuacauucu	acuguaauuauggacauaaac	acuguaauuauggacauaaacauuuuaaauguuuuggcucguaauuacauucu	ScUbCFx_217:10663098..10663151:-
ScUbCFx_217_17827	5472.4		-	10725	9505	2	1218	yes	-	api-miR-3017a	-	-	aggucugucuguuauguuucc	cauacuaacaggcuggccggaa	aggucugucuguuauguuuccaaguucuucuuggcauacuaacaggcuggccggaa	ScUbCFx_217:11081046..11081102:-
ScUbCFx_217_18024	4.4		-	315	241	0	74	yes	-	cte-miR-2706	-	-	caagauaucaugggcaaauacugg	uaugcucuguaucugcacaag	uaugcucuguaucugcacaaguagcuaauguugaauuucaacauccaguuuuuauggcaagauaucaugggcaaauacugg	ScUbCFx_217:13140505..13140586:-
ScUbCFx_359_19104	303.5		-	588	572	0	16	yes	-	mmu-miR-485-3p	-	-	ugucauacgcuucauguucauu	agggcaugguggguaucauacu	agggcaugguggguaucauacuauucauuggugucauacgcuucauguucauu	ScUbCFx_359:588978..589031:-
ScUbCFx_359_19276	1558		-	3046	2485	0	561	yes	-	hsa-miR-6767-5p	-	-	gcgcagacucuggaguaucuua	agauacuucgagucugcgcg	gcgcagacucuggaguaucuuaccuguucugcuaagauacuucgagucugcgcg	ScUbCFx_359:2976574..2976628:-
ScUbCFx_384_20122	63.3		-	116	112	0	4	yes	-	hsa-miR-6873-3p	-	-	uucucucugaucucaacgugugcac	ucgugcguugagauauugaaggauuuc	ucgugcguugagauauugaaggauuucaucaugauugaugguguucucucugaucucaacgugugcac	ScUbCFx_384:74355..74423:-
ScUbCFx_4_1173	3831.4		-	7507	7479	0	28	yes	-	bta-miR-2399-5p	-	-	uuuucuguuacgguuuucacg	gagaaaaccauaucagaaaag	gagaaaaccauaucagaaaaguuuuuaacgcuuuucuguuacgguuuucacg	ScUbCFx_4:5121177..5121229:+
ScUbCFx_4_1190	511.4		-	997	952	0	45	yes	-	hsa-miR-875-3p	-	-	ccuggaaaaacgacuaaacauuu	aaguuuagucguuuugccacc	ccuggaaaaacgacuaaacauuucacuuaacauuuuacccaaguuuuguuuagccagaaguuuagugaaaaguuuagucguuuugccacc	ScUbCFx_4:5841412..5841502:+
ScUbCFx_4_1329	1250857		-	2453504	2450768	0	2736	yes	-	-	-	-	uuucgucaagguuucucaca	gagaaaaccuugacugaaaau	gagaaaaccuugacugaaaauaguuuaaaacauuuucgucaagguuucucaca	ScUbCFx_4:7810878..7810931:+
ScUbCFx_4_1782	1.4		-	6563	6545	0	18	yes	-	-	-	-	uuuucugauaugguuuucucgaca	aaaaccguaacagaaaagcg	aaaaccguaacagaaaagcguuaaaaacuuuucugauaugguuuucucgaca	ScUbCFx_4:5121173..5121225:-
ScUbCFx_4_1965	3.8		-	1561	1560	1	0	yes	-	hcmv-miR-TS25-2-3p	-	-	uuccacuugacaucugaugaugau	acucaugguguuucuggaaua	uuccacuugacaucugaugaugauaauccaagacauauacauugucccacugggguagacucaugguguuucuggaaua	ScUbCFx_4:10028606..10028685:-
ScUbCFx_4_1983	3.8		-	1561	1560	1	0	yes	-	hcmv-miR-TS25-2-3p	-	-	uuccacuugacaucugaugaugau	acucaugguguuucuggaaua	uuccacuugacaucugaugaugauaauccaagacauauacauugucccacugggguagacucaugguguuucuggaaua	ScUbCFx_4:10034694..10034773:-
ScUbCFx_409_21750	4.2		-	304	221	9	74	yes	-	cte-miR-2706	-	-	caagauaucaugggcaaauacugg	uaugcucuguaucugcacaag	uaugcucuguaucugcacaaggagcuaaugucgaauuucaacauccaguuuuuauggcaagauaucaugggcaaauacugg	ScUbCFx_409:285845..285926:-
ScUbCFx_409_21814	4.3		-	300	221	5	74	yes	-	cte-miR-2706	-	-	caagauaucaugggcaaauacugg	uaugcucuguaucugcacaag	uaugcucuguaucugcacaaggagcuaaugucgaaugucaacauccaguuuuuauggcaagauaucaugggcaaauacugg	ScUbCFx_409:319482..319563:-
ScUbCFx_448_23551	32615		-	63971	63951	0	20	yes	-	-	-	-	uagcauagcauuguaagagaucg	auccuugcauuacuaugcuacc	uagcauagcauuguaagagaucguuuuaagcgauccuugcauuacuaugcuacc	ScUbCFx_448:7385306..7385360:-
ScUbCFx_448_23575	21354.3		-	41879	41754	0	125	yes	-	aae-miR-2940-5p	-	-	ugguuuaucuuuggaguucuug	aggucuucauugauugacaaua	ugguuuaucuuuggaguucuuguguuuaucauaaggucuucauugauugacaaua	ScUbCFx_448:8066915..8066970:-
ScUbCFx_45_5324	705.6		-	1374	557	0	817	yes	-	efu-miR-151	-	-	uacuagacucgcuauauauaaaau	uuuuauauagugagucugggauc	uacuagacucgcuauauauaaaaugacauagauuauuuuauauagugagucugggauc	ScUbCFx_45:1863827..1863885:+
ScUbCFx_558_24541	72.3		-	133	117	0	16	yes	-	dme-miR-282-5p	-	-	uagccucugacgcagacccaac	uagguuuguggcacaggcuaa	uagccucugacgcagacccaacuccacauggauaagugggaguuagguuuguggcacaggcuaa	ScUbCFx_558:2522072..2522136:-
ScUbCFx_65_7370	21354.1		-	41879	41754	0	125	yes	-	aae-miR-2940-5p	-	-	ugguuuaucuuuggaguucuug	aggucuucauugauugacaaua	ugguuuaucuuuggaguucuuguguuuaucauaaggucuucauugauugacaaua	ScUbCFx_65:1837..1892:+
ScUbCFx_65_7374	21354.1		-	41879	41754	0	125	yes	-	aae-miR-2940-5p	-	-	ugguuuaucuuuggaguucuug	aggucuucauugauugacaaua	ugguuuaucuuuggaguucuuguguuuaucauaaggucuucauugauugacaaua	ScUbCFx_65:20550..20605:+
ScUbCFx_65_7382	21354.1		-	41879	41754	0	125	yes	-	aae-miR-2940-5p	-	-	ugguuuaucuuuggaguucuug	aggucuucauugauugacaaua	ugguuuaucuuuggaguucuuguguuuaucauaaggucuucauugauugacaaua	ScUbCFx_65:69675..69730:+
ScUbCFx_65_7405	21354		-	41879	41754	0	125	yes	-	aae-miR-2940-5p	-	-	ugguuuaucuuuggaguucuug	aggucuucauugauugacaaua	ugguuuaucuuuggaguucuuguguuuaucauaaggucuucauugauugacaaua	ScUbCFx_65:48412..48467:-
ScUbCFx_795_28478	5783.3		-	11341	11305	0	36	yes	-	-	-	-	cgcggacucuaaguaucuuacc	uaagacacuuggagucugcgcg	cgcggacucuaaguaucuuaccagguucugguaagacacuuggagucugcgcg	ScUbCFx_795:10898814..10898867:+
ScUbCFx_879_33384	4.1		-	1560	1560	0	0	yes	-	hcmv-miR-TS25-2-3p	-	-	uuccacuugacaucugaugaugau	acucaugguguuucuggaaua	uuccacuugacaucugaugaugauaauccaagacauauacauugucccauugggguagacucaugguguuucuggaaua	ScUbCFx_879:137..216:+
ScUbCFx_979_34447	57.3		-	111	94	0	17	yes	-	-	-	-	caguccauauauguugucgcauu	uguagcaacauuuguggacucgg	caguccauauauguugucgcauuaaugucacauguagcaacauuuguggacucgg	ScUbCFx_979:4735734..4735789:-
ScUbCFx_10_3257	734.7		-	1432	1253	0	179	yes	-	hsa-miR-3174	-	-	uagugagucugguacccaggguaaa	uacccuggguaccagacuca	uacccuggguaccagacucacuaauuuuauauuuagugagucugguacccaggguaaa	ScUbCFx_10:5382146..5382204:+
ScUbCFx_1_534	1.6		-	2248	2167	2	79	yes	-	-	-	-	caaucguccaguggaaacaug	uuuccacugggcgauuaucg	uuuccacugggcgauuaucgcgauaaaggcgacaaauucaaauaucgugacaaucguccaguggaaacaug	ScUbCFx_1:3468499..3468570:-
ScUbCFx_10_3327	1842.7		-	3612	1611	0	2001	yes	-	-	-	-	uaaacaugaaaucaaagaug	ucuuugauuucauguuuacaug	ucuuugauuucauguuuacaugucuaagacauguaaacaugaaaucaaagaug	ScUbCFx_10:8040250..8040303:+
ScUbCFx_10_3858	1842.7		-	3612	1611	0	2001	yes	-	-	-	-	uaaacaugaaaucaaagaug	ucuuugauuucauguuuacaug	ucuuugauuucauguuuacaugucuuagacauguaaacaugaaaucaaagaug	ScUbCFx_10:8040248..8040301:-
ScUbCFx_107_10289	1303.5		-	2547	2377	0	170	yes	-	hsa-miR-4771	-	-	cgcagacucuaaguaucuuacc	uaagauacuuagagucuacgcg	cgcagacucuaaguaucuuaccaaguucugguaagauacuuagagucuacgcg	ScUbCFx_107:6985864..6985917:+
ScUbCFx_107_10607	6988.8		-	13698	13570	0	128	yes	-	cel-miR-787-5p	-	-	uaagauacuuagagucugcgcg	cgcguagacucuaaguaucu	cgcguagacucuaaguaucuuaccagaacuugguaagauacuuagagucugcgcg	ScUbCFx_107:6985862..6985917:-
ScUbCFx_1659_36918	1186.3		-	2317	2267	0	50	yes	-	mml-miR-7207-3p	-	-	aucuguauguagggaauuccu	aauucccuacauacagauuu	aucuguauguagggaauuccuuaauuuaaggaauucccuacauacagauuu	ScUbCFx_1659:125522..125573:+
ScUbCFx_1659_37323	1142.7		-	2232	2182	0	50	yes	-	mml-miR-7207-3p	-	-	aucuguauguagggaauuccu	aauucccuacauacagauuu	aucuguauguagggaauuccuuaaauuaaggaauucccuacauacagauuu	ScUbCFx_1659:125520..125571:-
ScUbCFx_1662_38430	1.2		-	2792	2792	0	0	yes	-	-	-	-	auuugcugaaaaauuugacugaa	cagucaaauuucucagcaaaaug	cagucaaauuucucagcaaaaugugcagauacucaauuugcugaaaaauuugacugaa	ScUbCFx_1662:5449074..5449132:-
ScUbCFx_1672_41714	205.1		-	400	395	0	5	yes	-	-	-	-	auugcgagcugcuauacgaau	uucguauagcagcucgcaaug	auugcgagcugcuauacgaauaaauagaaucuauuuuuucguauagcagcucgcaaug	ScUbCFx_1672:9049315..9049373:+
ScUbCFx_1672_43195	2		-	154	121	0	33	yes	-	-	-	-	auugcgagcugcuauacgaaaa	uauucguauagcagcucgcaau	auugcgagcugcuauacgaaaaaauagauucuauuuauucguauagcagcucgcaau	ScUbCFx_1672:9049315..9049372:-
ScUbCFx_1677_46226	5.6		-	2381	1484	0	897	yes	-	gga-miR-1678	-	-	uuugacaaaaucugaccgug	cacggucagauuuugucgaauuc	cacggucagauuuugucgaauucgacaaucgaauuugacaaaaucugaccgug	ScUbCFx_1677:8673231..8673284:-
ScUbCFx_217_14663	62.7		-	121	93	0	28	yes	-	-	-	-	auuucuaagaacuggaugauucu	aucauccaguucuuagaaauau	aucauccaguucuuagaaauaucacgaggauauuucuaagaacuggaugauucu	ScUbCFx_217:3487220..3487274:+
ScUbCFx_4_1123	5.9		-	2120	1537	0	583	yes	-	hsa-miR-3174	-	-	uagugagucugguacccaggguagu	cuggguaccagacucacuaua	cuggguaccagacucacuauauaugaaauaaaauauuuuauauuuagugagucugguacccaggguagu	ScUbCFx_4:3982016..3982085:+
ScUbCFx_45_5919	5.5		-	12473	11963	26	484	yes	-	cin-miR-4078-5p	-	-	ucuuguaggucuagaaacacu	uuucuagaccuacaagaucg	uuucuagaccuacaagaucgaggagaacagccuccucaaagagaacagccuccuugaucuuguaggucuagaaacacu	ScUbCFx_45:4096909..4096987:+
ScUbCFx_558_24078	4654.9		-	9129	2621	0	6508	yes	-	-	-	-	ucgaaugagaauggcaggcauca	uuguuugcguuucucauucgauu	uuguuugcguuucucauucgauuuucauuuucgaaugagaauggcaggcauca	ScUbCFx_558:1314830..1314883:+
ScUbCFx_558_24648	89.2		-	165	164	0	1	yes	-	bta-miR-2285l	-	-	uaaacccgagaauguaugcu	cauacauucuuggguuuauc	cauacauucuuggguuuaucuguauugaaguuuuaucacuaggaaagaauagagauaaacccgagaauguaugcu	ScUbCFx_558:6612467..6612542:-
ScUbCFx_558_24778	4.1		-	3465	3198	0	267	yes	-	mdv2-miR-M29-3p	-	-	uauagugagucugguacccaggg	cgcacuagaccagacucucu	cgcacuagaccagacucucuaauuuauuuuagauauagugagucugguacccaggg	ScUbCFx_558:11406479..11406535:-
ScUbCFx_795_26213	1.7		-	811	807	0	4	yes	-	dps-miR-2555-5p	-	-	uugaguguggacuuuuugaag	cauuaagagccccacacuuc	cauuaagagccccacacuucucuguuacgccauugaguguggacuuuuugaag	ScUbCFx_795:867660..867713:+
ScUbCFx_795_27849	2.2		-	457	413	26	18	yes	-	-	-	-	caaucgucuaguggaaacaua	uuuccacugggcgauugucg	uuuccacugggcgauugucgcgauaaaggcgacaacuucaacagaauuuucgcuuuuaucgugacaaucgucuaguggaaacaua	ScUbCFx_795:2455657..2455742:+
ScUbCFx_795_28339	2.2		-	457	413	26	18	yes	-	-	-	-	caaucgucuaguggaaacaua	uuuccacugggcgauugucg	uuuccacugggcgauugucgcgauaaaggcgacaacuucaacagaauuuucgcuuuuaucgugacaaucgucuaguggaaacaua	ScUbCFx_795:7823959..7824044:+
ScUbCFx_795_28571	1.2		-	2792	2792	0	0	yes	-	-	-	-	auuugcugaaaaauuugacugaa	cagucaaauuucucagcaaaaug	cagucaaauuucucagcaaaaugugcagauacucaauuugcugaaaaauuugacugaa	ScUbCFx_795:14784775..14784833:+
ScUbCFx_979_34011	969.9		-	1893	1883	0	10	yes	-	cin-miR-4110-5p	-	-	aaccauguagucuuauuuucu	aaaauaagacuacaugguuugu	aaaauaagacuacaugguuugucuuagagacaaaccauguagucuuauuuucu	ScUbCFx_979:3657501..3657554:+
ScUbCFx_979_34362	971.9		-	1897	1883	0	14	yes	-	cin-miR-4110-5p	-	-	aaccauguagucuuauuuucu	aaaauaagacuacaugguuugu	aaaauaagacuacaugguuugucucuaagacaaaccauguagucuuauuuucu	ScUbCFx_979:3657499..3657552:-

## Sheet: Rhopilema norm count
#miRNA	mature_id	Appendages	Appendages	Gonads	Gonads	Rhopalia	Rhopalia
		ea1(norm)	ea2(norm)	eg1(norm)	eg2(norm)	er1(norm)	er2(norm)
ScUbCFx_11_4192	ScUbCFx_11_4192-5p	286.73	4.19	1240.74	13.01	1657.24	2.45
ScUbCFx_11_4192	ScUbCFx_11_4192-3p	0	4.19	0	0	0	0
ScUbCFx_1656_35971	ScUbCFx_1656_35971-5p	101.71	0	228.14	0	224.85	3.68
ScUbCFx_1656_35971	ScUbCFx_1656_35971-3p	310923	302500	244410	165034	225518	295313
ScUbCFx_1656_36050	ScUbCFx_1656_36050-5p	95.45	11.18	24.01	13.01	141.57	24.55
ScUbCFx_1656_36050	ScUbCFx_1656_36050-3p	361.06	1392.37	56.03	45.53	191.54	519.2
ScUbCFx_1656_36174	ScUbCFx_1656_36174-5p	2460.89	103.45	3622.16	156.1	8719.26	174.29
ScUbCFx_1656_36174	ScUbCFx_1656_36174-3p	91.14	71.99	168.1	91.06	324.79	200.07
ScUbCFx_1656_36176	ScUbCFx_1656_36176-5p	42.25	11.18	76.05	19.51	116.59	31.91
ScUbCFx_1656_36176	ScUbCFx_1656_36176-3p	100.14	22.37	88.05	26.02	116.59	34.37
ScUbCFx_1658_36451	ScUbCFx_1658_36451-5p	0	9.79	0	0	0	4.91
ScUbCFx_1658_36451	ScUbCFx_1658_36451-3p	43.03	275.4	168.1	156.1	83.28	176.75
ScUbCFx_1668_40329	ScUbCFx_1668_40329-5p	152.56	2.1	1012.6	13.01	1324.13	0
ScUbCFx_1668_40329	ScUbCFx_1668_40329-3p	0	0	0	0	0	0
ScUbCFx_1672_41928	ScUbCFx_1672_41928-5p	3919.19	1324.56	9557.7	2426.11	14990.1	3658.95
ScUbCFx_1672_41928	ScUbCFx_1672_41928-3p	5.87	46.13	24.01	104.07	8.33	90.83
ScUbCFx_1672_42972	ScUbCFx_1672_42972-5p	19.95	25.86	44.03	13.01	41.64	29.46
ScUbCFx_1672_42972	ScUbCFx_1672_42972-3p	111.88	538.21	180.11	6.5	183.21	664.04
ScUbCFx_1673_44640	ScUbCFx_1673_44640-5p	305.12	4.19	2025.21	26.02	2648.26	0
ScUbCFx_1673_44640	ScUbCFx_1673_44640-3p	0	0	0	0	0	0
ScUbCFx_1677_45748	ScUbCFx_1677_45748-5p	0.78	21.67	0	6.5	0	39.28
ScUbCFx_1677_45748	ScUbCFx_1677_45748-3p	31.69	153.78	120.07	84.56	108.26	347.36
ScUbCFx_1677_46156	ScUbCFx_1677_46156-5p	40.68	2.8	96.06	0	91.61	0
ScUbCFx_1677_46156	ScUbCFx_1677_46156-3p	258322	289027	189341	137482	138367	266223
ScUbCFx_1677_46251	ScUbCFx_1677_46251-5p	528.87	9.79	2329.39	468.31	2431.73	66.28
ScUbCFx_1677_46251	ScUbCFx_1677_46251-3p	0	0	0	0	0	0
ScUbCFx_1682_48530	ScUbCFx_1682_48530-5p	884.06	45301.5	1588.95	340534	1499.01	59747.3
ScUbCFx_1682_48530	ScUbCFx_1682_48530-3p	13402.5	17761	32859.6	41790.2	32611.9	37373.8
ScUbCFx_217_14730	ScUbCFx_217_14730-5p	134.56	226.47	164.1	273.18	291.47	235.67
ScUbCFx_217_14730	ScUbCFx_217_14730-3p	5.09	0	0	0	0	3.68
ScUbCFx_217_14830	ScUbCFx_217_14830-5p	2415.51	940.83	7056.21	0	8103	1621.43
ScUbCFx_217_14830	ScUbCFx_217_14830-3p	0.78	7.69	0	0	0	19.64
ScUbCFx_217_17812	ScUbCFx_217_17812-5p	0.39	0	8	0	24.98	0
ScUbCFx_217_17812	ScUbCFx_217_17812-3p	38.34	43.34	248.15	52.03	241.51	39.28
ScUbCFx_217_17827	ScUbCFx_217_17827-5p	1236.9	792.64	2245.34	143.1	1973.7	991.76
ScUbCFx_217_17827	ScUbCFx_217_17827-3p	84.49	6.29	56.03	0	166.56	7.36
ScUbCFx_217_18024	ScUbCFx_217_18024-5p	3.91	9.79	56.03	26.02	0	0
ScUbCFx_217_18024	ScUbCFx_217_18024-3p	68.06	0	272.16	104.07	399.74	0
ScUbCFx_359_19104	ScUbCFx_359_19104-5p	2.74	0	12.01	32.52	8.33	0
ScUbCFx_359_19104	ScUbCFx_359_19104-3p	24.64	34.25	184.11	975.65	149.9	46.64
ScUbCFx_359_19276	ScUbCFx_359_19276-5p	2.74	0	0	0	0	0
ScUbCFx_359_19276	ScUbCFx_359_19276-3p	72.76	1.4	124.07	0	66.62	0
ScUbCFx_384_20122	ScUbCFx_384_20122-5p	0	0	4	0	24.98	0
ScUbCFx_384_20122	ScUbCFx_384_20122-3p	11.34	0	124.07	0	0	0
ScUbCFx_4_1173	ScUbCFx_4_1173-5p	1.17	11.88	4	0	0	6.14
ScUbCFx_4_1173	ScUbCFx_4_1173-3p	404.48	1560.12	416.25	481.32	433.05	546.2
ScUbCFx_4_1190	ScUbCFx_4_1190-5p	1.56	2.8	0	39.03	24.98	122.74
ScUbCFx_4_1190	ScUbCFx_4_1190-3p	3.13	0	0	0	0	2.45
ScUbCFx_4_1329	ScUbCFx_4_1329-5p	681.82	64.31	1112.66	149.6	991.01	93.28
ScUbCFx_4_1329	ScUbCFx_4_1329-3p	256349	290396	182040	129000	133687	259184
ScUbCFx_4_1782	ScUbCFx_4_1782-5p	0	5.59	0	0	0	7.36
ScUbCFx_4_1782	ScUbCFx_4_1782-3p	1401.19	718.55	1256.75	884.59	5263.2	1229.88
ScUbCFx_4_1965	ScUbCFx_4_1965-5p	528.87	9.79	2329.39	468.31	2431.73	66.28
ScUbCFx_4_1965	ScUbCFx_4_1965-3p	0	0	0	0	0	0
ScUbCFx_4_1983	ScUbCFx_4_1983-5p	528.87	9.79	2329.39	468.31	2431.73	66.28
ScUbCFx_4_1983	ScUbCFx_4_1983-3p	0	0	0	0	0	0
ScUbCFx_409_21750	ScUbCFx_409_21750-5p	3.91	11.18	48.03	26.02	0	0
ScUbCFx_409_21750	ScUbCFx_409_21750-3p	68.06	0	272.16	104.07	399.74	0
ScUbCFx_409_21814	ScUbCFx_409_21814-5p	3.91	11.18	48.03	26.02	0	0
ScUbCFx_409_21814	ScUbCFx_409_21814-3p	68.06	0	272.16	104.07	399.74	0
ScUbCFx_448_23551	ScUbCFx_448_23551-5p	14534.5	1427.31	6631.95	3096.06	8844.18	3407.33
ScUbCFx_448_23551	ScUbCFx_448_23551-3p	0	2.8	0	0	0	4.91
ScUbCFx_448_23575	ScUbCFx_448_23575-5p	8546.02	379.55	14896.9	741.49	22668.4	1091.18
ScUbCFx_448_23575	ScUbCFx_448_23575-3p	5.87	9.79	20.01	13.01	24.98	17.18
ScUbCFx_45_5324	ScUbCFx_45_5324-5p	97.4	0	312.19	0	283.15	0
ScUbCFx_45_5324	ScUbCFx_45_5324-3p	79.8	0.7	144.09	0	183.21	0
ScUbCFx_558_24541	ScUbCFx_558_24541-5p	17.99	4.89	92.05	0	58.29	0
ScUbCFx_558_24541	ScUbCFx_558_24541-3p	0	0	0	0	0	1.23
ScUbCFx_65_7370	ScUbCFx_65_7370-5p	8546.02	379.55	14896.9	741.49	22668.4	1091.18
ScUbCFx_65_7370	ScUbCFx_65_7370-3p	5.87	9.79	20.01	13.01	24.98	17.18
ScUbCFx_65_7374	ScUbCFx_65_7374-5p	8546.02	379.55	14896.9	741.49	22668.4	1091.18
ScUbCFx_65_7374	ScUbCFx_65_7374-3p	5.87	9.79	20.01	13.01	24.98	17.18
ScUbCFx_65_7382	ScUbCFx_65_7382-5p	8546.02	379.55	14896.9	741.49	22668.4	1091.18
ScUbCFx_65_7382	ScUbCFx_65_7382-3p	5.87	9.79	20.01	13.01	24.98	17.18
ScUbCFx_65_7405	ScUbCFx_65_7405-5p	8546.02	379.55	14896.9	741.49	22668.4	1091.18
ScUbCFx_65_7405	ScUbCFx_65_7405-3p	5.87	9.79	20.01	13.01	24.98	17.18
ScUbCFx_795_28478	ScUbCFx_795_28478-5p	2654.91	304.06	1332.79	0	3397.76	394
ScUbCFx_795_28478	ScUbCFx_795_28478-3p	0	0	0	0	0	0
ScUbCFx_879_33384	ScUbCFx_879_33384-5p	528.87	9.79	2329.39	468.31	2431.73	66.28
ScUbCFx_879_33384	ScUbCFx_879_33384-3p	0	0	0	0	0	0
ScUbCFx_979_34447	ScUbCFx_979_34447-5p	3.52	6.29	4	26.02	58.29	38.05
ScUbCFx_979_34447	ScUbCFx_979_34447-3p	1.17	0	0	6.5	0	0
ScUbCFx_10_3257	ScUbCFx_10_3257-5p	9.39	4.89	16.01	6.5	0	15.96
ScUbCFx_10_3257	ScUbCFx_10_3257-3p	16.04	28.66	28.02	52.03	66.62	347.36
ScUbCFx_1_534	ScUbCFx_1_534-5p	11.74	1.4	8	13.01	0	44.19
ScUbCFx_1_534	ScUbCFx_1_534-3p	83.71	775.87	280.17	312.21	83.28	554.8
ScUbCFx_10_3327	ScUbCFx_10_3327-5p	10.17	50.33	16.01	13.01	141.57	1341.58
ScUbCFx_10_3327	ScUbCFx_10_3327-3p	18.39	37.05	36.02	13.01	266.49	1510.96
ScUbCFx_10_3858	ScUbCFx_10_3858-5p	10.17	50.33	16.01	13.01	141.57	1341.58
ScUbCFx_10_3858	ScUbCFx_10_3858-3p	18.39	37.05	36.02	13.01	266.49	1510.96
ScUbCFx_107_10289	ScUbCFx_107_10289-5p	312.55	188.03	136.08	221.15	233.18	222.16
ScUbCFx_107_10289	ScUbCFx_107_10289-3p	35.99	2.1	28.02	6.5	8.33	0
ScUbCFx_107_10607	ScUbCFx_107_10607-5p	11.34	19.57	12.01	0	66.62	25.78
ScUbCFx_107_10607	ScUbCFx_107_10607-3p	57.11	16.08	60.04	26.02	158.23	19.64
ScUbCFx_1659_36918	ScUbCFx_1659_36918-5p	282.04	178.24	460.27	110.57	632.92	249.17
ScUbCFx_1659_36918	ScUbCFx_1659_36918-3p	0.78	0	0	0	0	4.91
ScUbCFx_1659_37323	ScUbCFx_1659_37323-5p	272.26	169.15	428.26	110.57	574.62	238.12
ScUbCFx_1659_37323	ScUbCFx_1659_37323-3p	0.78	0	0	0	0	4.91
ScUbCFx_1662_38430	ScUbCFx_1662_38430-5p	0	0	0	0	0	0
ScUbCFx_1662_38430	ScUbCFx_1662_38430-3p	629.01	327.12	536.32	507.34	1465.7	468.88
ScUbCFx_1672_41714	ScUbCFx_1672_41714-5p	42.25	6.29	292.17	19.51	283.15	25.78
ScUbCFx_1672_41714	ScUbCFx_1672_41714-3p	0.39	0	4	0	0	0
ScUbCFx_1672_43195	ScUbCFx_1672_43195-5p	8.61	0	56.03	0	16.66	14.73
ScUbCFx_1672_43195	ScUbCFx_1672_43195-3p	3.13	1.4	32.02	0	83.28	0
ScUbCFx_1677_46226	ScUbCFx_1677_46226-5p	17.21	47.53	116.07	110.57	24.98	120.29
ScUbCFx_1677_46226	ScUbCFx_1677_46226-3p	21.51	137.7	84.05	78.05	41.64	88.37
ScUbCFx_217_14663	ScUbCFx_217_14663-5p	2.35	1.4	0	0	8.33	11.05
ScUbCFx_217_14663	ScUbCFx_217_14663-3p	6.65	0	56.03	26.02	16.66	7.36
ScUbCFx_4_1123	ScUbCFx_4_1123-5p	22.3	30.06	36.02	19.51	41.64	67.51
ScUbCFx_4_1123	ScUbCFx_4_1123-3p	15.65	23.07	40.02	45.53	33.31	310.54
ScUbCFx_45_5919	ScUbCFx_45_5919-5p	5.09	6.29	12.01	26.02	8.33	3.68
ScUbCFx_45_5919	ScUbCFx_45_5919-3p	162.73	2693.86	324.19	1561.04	258.16	1977.38
ScUbCFx_558_24078	ScUbCFx_558_24078-5p	110.7	585.05	228.14	2575.71	666.23	1159.92
ScUbCFx_558_24078	ScUbCFx_558_24078-3p	248.01	71.99	256.15	266.68	308.13	76.1
ScUbCFx_558_24648	ScUbCFx_558_24648-5p	0	0	0	0	8.33	0
ScUbCFx_558_24648	ScUbCFx_558_24648-3p	5.87	6.99	12.01	0	24.98	56.46
ScUbCFx_558_24778	ScUbCFx_558_24778-5p	83.71	78.29	200.12	65.04	16.66	63.83
ScUbCFx_558_24778	ScUbCFx_558_24778-3p	940.39	472.51	344.21	546.36	866.1	552.34
ScUbCFx_795_26213	ScUbCFx_795_26213-5p	0	0	0	0	0	0
ScUbCFx_795_26213	ScUbCFx_795_26213-3p	16.43	219.48	56.03	819.54	16.66	282.31
ScUbCFx_795_27849	ScUbCFx_795_27849-5p	8.61	0	0	0	0	0
ScUbCFx_795_27849	ScUbCFx_795_27849-3p	0.78	72.69	8	0	0	49.1
ScUbCFx_795_28339	ScUbCFx_795_28339-5p	8.61	0	0	0	0	0
ScUbCFx_795_28339	ScUbCFx_795_28339-3p	0.78	72.69	8	0	0	49.1
ScUbCFx_795_28571	ScUbCFx_795_28571-5p	0	0	0	0	0	0
ScUbCFx_795_28571	ScUbCFx_795_28571-3p	629.01	327.12	536.32	507.34	1465.7	468.88
ScUbCFx_979_34011	ScUbCFx_979_34011-5p	0.39	4.19	4	6.5	8.33	0
ScUbCFx_979_34011	ScUbCFx_979_34011-3p	251.13	4.89	748.45	19.51	716.2	40.51
ScUbCFx_979_34362	ScUbCFx_979_34362-5p	0.39	4.19	4	6.5	8.33	0
ScUbCFx_979_34362	ScUbCFx_979_34362-3p	251.13	4.89	748.45	19.51	716.2	40.51

## Sheet: Rhopilema hits in others
Query_id	Query_sequence	Species_name	Extension_side	Number_of_mismatches_in_mature_sequence_	Chromosome_name	Strand	Mature_Start	Mature_End	Mature_Length	Precursor_Start	Precursor_End	Precursor_Length	Minimal_Free_Energy_RNAfold_delta_G		MapMi_Score	Precursor_Sequence
ScUbCFx_10_3257-5p	TACCCTGGGTACCAGACTCA	S. malayensis	left	2	ScYm1zk_828	-	1144612	1144631	20	1144570	1144643	73	28	-38	33.5	TAGGTTTAAATCtaccctgggaaccagacttaCTAAACAGAAAGGAGTCTGGTTCTCGGGATAGATTAGATCTA
ScUbCFx_10_3257-5p	TACCCTGGGTACCAGACTCA	S. malayensis	right	2	ScYm1zk_374	+	1168014	1168033	20	1167982	1168103	121	30	-41.9	29.2109	AAGCATTCTTTGACAAAGAATTTATGCATACAtaccctgggtaccagagccaAAAAAATTTGCTTTTCCCTTCTCTATTTTCTTGAGGTTCTGATACCCAGGGTATAATGCATGCAATGCTT
ScUbCFx_10_3257-5p	TACCCTGGGTACCAGACTCA	S. malayensis	left	2	ScYm1zk_374	-	774873	774892	20	774811	774902	91	28	-37.6	29.9892	TATGCATACAtaccctgggtaccagagccaAAAAAATTTGCTTTTCCCTTCTCTATTTTCTTGAGGTTCTGATACCCAGGGTATAATGCATG
ScUbCFx_10_3257-5p	TACCCTGGGTACCAGACTCA	S. malayensis	right	3	ScYm1zk_924	+	85632	85651	20	85626	85704	78	30	-42.6	24.6333	GTATATtaccctgggtaccagagcctAAAAAAAATTTAGCTAATTTTCCTAGGCTGTGGTACCCAGGGTAACAGTATAT
ScUbCFx_10_3257-5p	TACCCTGGGTACCAGACTCA	S. malayensis	left	2	ScYm1zk_723	-	65740	65759	20	65670	65791	121	30	-41.9	29.2109	AAGCATTCTTTGACAAAGAATTTATGCATACAtaccctgggtaccagagccaAAAAAATTTGCTTTTCCCTTCTCTATTTTCTTGAGGTTCTGATACCCAGGGTATAATGCATGCAATGCTT
ScUbCFx_1656_36050-3p	ATTGCTAGTTGCTTTTGTCCCC	S. malayensis	left	0	ScYm1zk_531	+	500585	500606	22	500517	500642	125	43	-40.6	56.1	GAGTGAATTGACATTAAGGTGAACAGAGTTGAGCGGAGGCAAAAGCCGCAAGCGAATACCTTATTGGTattgctagttgcttttgtccccATTCGTGATGTCACCCATTTACCATCTGTACACGTC
ScUbCFx_1656_36050-3p	ATTGCTAGTTGCTTTTGTCCCC	S. malayensis	left	1	ScYm1zk_531	+	500220	500241	22	500161	500279	118	39	-33.4	41.8875	CGGTTGCTATCATGATTTTGAATGGAGGCAAAAGCTTCTGTCAGATATCTTTACGTGTAtttgctagttgcttttgtccccAATCACAGTTCATCTTGCGTCATGCGTCGTGAAAATCG
ScUbCFx_1656_36174-5p	TACACTAGAACGGATCCAAATG	S. malayensis	left	0	ScYm1zk_855	+	3084672	3084693	22	3084615	3084732	117	21	-42.1	42.1676	ATGGGCTAAAAGCTGATAGTGAAGAAAGCACATGCAAGAGATAATATAGACCCCGTTtacactagaacggatccaaatgGGTACGGATCCACAGGTCTAGTGTAAACGGGAGGCCTAT
ScUbCFx_1656_36174-5p	TACACTAGAACGGATCCAAATG	S. malayensis	right	0	ScYm1zk_531	+	204880	204901	22	204843	204959	116	39	-61.6	68.88	CGAGTCACCTCAAGGTTCCTTTGATTTAGATCCCGTTtacactagaacggatccaaatgGGCACGGATCCATTTGGATCCGCGCTGGTGTAAACGGGGTCTTAACTTTGATGATGAG
Query_id	Query_sequence	Species_name	Extension_side	Number_of_mismatches_in_mature_sequence_	Chromosome_name	Strand	Mature_Start	Mature_End	Mature_Length	Precursor_Start	Precursor_End	Precursor_Length	Minimal_Free_Energy_RNAfold_delta_G		MapMi_Score	Precursor_Sequence
ScUbCFx_1_534-5p	TTTCCACTGGGCGATTATCG	A.aurita_Baltic	left	3	scaffold376	-	193663	193682	20	193597	193683	86	28	-38.1	16.55	GtttccactgcgcgatgaacgTTGATCGCATTTGAAAATTGGCGATGAGGAAAGCGATGAGAGTTCATCGTGCAGCCCAGTGGGAAC
ScUbCFx_1656_36050-3p	ATTGCTAGTTGCTTTTGTCCCC	A.aurita_Baltic	right	1	scaffold8	-	1206428	1206449	22	1206403	1206513	110	27	-31.3	27.8265	TCGCAGTAACTCCTTAGACACTTTCTGAGCGGAGGCAAAACTTTCAAGCAAACACTTTATGTTGtttgctagttgcttttgtccccATTCTGGTGACAGGAGTTGTAAAGA
ScUbCFx_1677_45748-3p	TTCGACAAAATCTGACCGTG	A.aurita_Baltic	left	0	scaffold659	-	28653	28672	20	28646	28711	65	28	-31.1	49.8167	GTCTTACACGGTCAGATTTATCTAATTTGATTTGTCAAAttcgacaaaatctgaccgtgTAAAGGC
ScUbCFx_1677_45748-3p	TTCGACAAAATCTGACCGTG	A.aurita_Baltic	left	0	scaffold464	+	142885	142904	20	142845	142911	66	28	-38.1	52.5339	GCTCTTACACGGTCAGATTTATCGAATTCGATTTGTCGAAttcgacaaaatctgaccgtgTAAACGC
ScUbCFx_1677_45748-3p	TTCGACAAAATCTGACCGTG	A.aurita_Baltic	left	1	scaffold53	-	915765	915784	20	915705	915799	94	28	-40.3	38.35	ATTCGATTTGTCGAAttcgacaaaatctgaccatgAAAACGCAGAAATCGGATGACTGATACCATGGTCAGATTGTCGAATTCGAACAAATGAAT
ScUbCFx_1677_45748-3p	TTCGACAAAATCTGACCGTG	A.aurita_Baltic	left	0	scaffold360	+	94495	94514	20	94454	94522	68	30	-32.6	52.55	TGTTCCTTGCATGGTTAGATTTATCGAATTCGTTTGTCGAAttcgacaaaatctgaccgtgTAAAAGCA
ScUbCFx_1677_45748-3p	TTCGACAAAATCTGACCGTG	A.aurita_Baltic	right	0	scaffold59	-	75746	75765	20	75711	75815	104	29	-38.1	47.4402	GTCCAAAGCTGCTCTTACACGGTCAAATTTATCGAATTCGATTTGTCGAAttcgacaaaatctgaccgtgTAATACGCAAAAATCGGATGATTGATGCTCTGGTC
ScUbCFx_1677_45748-3p	TTCGACAAAATCTGACCGTG	A.aurita_Baltic	right	0	scaffold260	+	267595	267614	20	267579	267682	103	28	-45.9	49.2833	GGTCAGATTTATCGAAttcgacaaaatctgaccgtgTAAAGGCAAAAATCGGATGACTGATGCCATGGTCAGATTGTCGAATTCGATTTTTCAAGAATCGGACC
ScUbCFx_1677_45748-3p	TTCGACAAAATCTGACCGTG	A.aurita_Baltic	left	0	scaffold516	+	64506	64525	20	64436	64563	127	41	-44.1	56.2467	GTTTGAACGATTTCCCATTAGTCTAAAGCCGCTTTTTCACGGTCAGATTTATCGAATTCGATTTGTCCAAttcgacaaaatctgaccgtgTAAACGCAAAAATCGGATGACTGATGCTGTGGTCAGAT
ScUbCFx_1677_46226-5p	CACGGTCAGATTTTGTCGAATTC	A.aurita_Baltic	right	1	scaffold659	+	28653	28675	23	28636	28738	102	32	-40.1	42.1452	TCCGTTTTTTGCCTTTAcacggtcagattttgtcgaatttGACAAATCAAATTAGATAAATCTGACCGTGTAAGACCGGCTTAAGGGCAATTAAAGTTTCGGA
ScUbCFx_1677_46226-5p	CACGGTCAGATTTTGTCGAATTC	A.aurita_Baltic	right	1	scaffold516	-	64503	64525	23	64466	64530	64	27	-32.2	38.6	GTTTAcacggtcagattttgtcgaattgGACAAATCGAATTCGATAAATCTGACCGTGAAAAAGC
ScUbCFx_1677_46226-5p	CACGGTCAGATTTTGTCGAATTC	A.aurita_Baltic	right	0	scaffold464	-	142882	142904	23	142842	142953	111	29	-50.6	60.0353	GCCATTCGACAATCTGACCACAGCATCAGTCATCCGATTTTTGCGTTTAcacggtcagattttgtcgaattcGACAAATCGAATTCGATAAATCTGACCGTGTAAGAGCGGC
ScUbCFx_1677_46226-5p	CACGGTCAGATTTTGTCGAATTC	A.aurita_Baltic	right	0	scaffold120	+	778595	778617	23	778590	778685	95	28	-24.9	38.7291	TCTTAcacggtcagattttgtcgaattcGATAAATCGAATCAGTTTTGCTTTGCTTCAGATTTATCGAATCAAATGCAATCTCTTACACGGTCAGA
ScUbCFx_1677_46226-5p	CACGGTCAGATTTTGTCGAATTC	A.aurita_Baltic	right	0	scaffold360	-	94492	94514	23	94476	94581	105	34	-34.1	47.8663	GTCCAGTTCTTGAAAAATCGAATTCGACAATCTGACCACAGTATCAGTCATCCGATTTTTGCTTTTAcacggtcagattttgtcgaattcGACAAACGAATTCGAT
ScUbCFx_1677_46226-5p	CACGGTCAGATTTTGTCGAATTC	A.aurita_Baltic	right	0	scaffold59	+	75746	75768	23	75713	75813	100	30	-49.3	56.9577	CCAGAGCATCAATCATCCGATTTTTGCGTATTAcacggtcagattttgtcgaattcGACAAATCGAATTCGATAAATTTGACCGTGTAAGAGCAGCTTTGG
ScUbCFx_1677_46226-5p	CACGGTCAGATTTTGTCGAATTC	A.aurita_Baltic	left	1	scaffold516	-	65114	65136	23	65047	65159	112	32	-29.9	31.9296	TAAATCGCCTTAAGCCGCCCTTAcacggtcagatttcgtcgaattcGATAAATCGAATCAGTTTTGCTTCAGATTTATCGAATCGAATGCGAGCTCTTACACGGTCAGATTTA
ScUbCFx_1682_48530-3p	CATGGTATCGATGTTACGTTCT	A.aurita_Baltic	right	0	scaffold124	-	593905	593926	22	593872	593991	119	53	-42.5	69.7955	TGGTACTTGCTGGGAAAGGCATAGCAATTGAAGAACGTAAGGTCGATGCCATATACGTTTCATTAcatggtatcgatgttacgttctTTGGATGCATAGTTTGAGAAGGCATTTGAATCA
ScUbCFx_217_14730-3p	CAACTGTTGTCATGACAACC	A.aurita_Baltic	left	2	scaffold69	+	664574	664593	20	664508	664633	125	47	-52.1	45.425	TAATTGTTGATGAATATCCAAGTGCATCTGCTGGTTGTGATAGCAACAGTCATGTTGTTTCAGATAcaactgttgttatgacagccAGCACTTGCCTTGGTGCTCTAATGAAGAAATCAGGAATTG
ScUbCFx_217_14830-5p	TCGCAGACCATATTCTGAAGG	A.aurita_Baltic	left	3	scaffold228	+	147122	147142	21	147116	147182	66	28	-29.5	20.75	CCTGCAtcgcagaccaaattctgaaaaGAAAATCCTTAACTTTTTGGAATTTAGTTTGCGAGGTAGG
ScUbCFx_4_1190-3p	AAGTTTAGTCGTTTTGCCACC	A.aurita_Baltic	left	3	scaffold23	+	2219570	2219590	21	2219500	2219613	113	53	-88.6	75.3	AACATGGATGGAATGGGTGGAAGGGTGGAAATACCACTATACTTATGGTTATAATGTACGATATAACCATaagtttagtggtatttccaccCTTCCACCCATTCCACCCATGTT

## Sheet: Sanderia miRNA
S. malayensis	Gonads	Oral arm	Rhopalia	Tentacle	Precursor location	Consensus precursor sequence	Duplication	Copy No.	Annotation
ScYm1zk_139_2193	5p!	5p	5p	5p!	ScYm1zk_139:1621860..1621911:-	uugguaaugcagugauuggagacaaaucuaccaaucaccgcauuaccaauc
ScYm1zk_191_2366	0.389732	0.52072	0.348664	5p	ScYm1zk_191:1669..1725:-	uggcugagagcaacaucgaauuuaauucuuaaauucgaugucgcucucagccauua
ScYm1zk_198_2402	5p	5p	5p	5p	ScYm1zk_198:393..445:+	uuucucuucgggaucgucaaggauauuuccuggaugauccggaagagaaaau	ScYm1zk_198_2402	4
ScYm1zk_320_3230	5p	5p	5p	5p	ScYm1zk_320:11670..11729:+	ucuggaauccaucugacaaacugcauguuugucaugcaguuugucauggauuccaguua
ScYm1zk_320_3242	5p	5p	5p	5p	ScYm1zk_320:26235..26294:+	ccuggaauccaucugacaaacugcauguuugucaugcaguuugucauggauuccaguua	ScYm1zk_320_3242	2
ScYm1zk_361_3658	5p!	5p	5p	5p	ScYm1zk_361:170134..170188:+	uaucccuuguuaauuucggccaacuuugcuugaacgaaauuuacaagggaaaag	ScYm1zk_361_3658	3
ScYm1zk_361_3660	5p	5p	5p	5p	ScYm1zk_361:170256..170310:+	uaucucuugugaaauuucguacaacuuagauuguacgacauuuuacaagauaua
ScYm1zk_361_3661	0.323811	0.611232	3p	0.674758	ScYm1zk_361:170386..170440:+	uucgggagaaugaaaaucauucucuuuagaaaaugaucuucagucucucaaaca
ScYm1zk_361_3669	3p	3p	3p	3p	ScYm1zk_361:215030..215085:+	acguucaaacacguaacuacgguuugaacaucccuaguuagguguuugaacauga
ScYm1zk_361_3678	5p!	5p	5p	5p	ScYm1zk_361:220890..220944:+	uaucccuuguuaauuucggccaacuuugcuugaacgaaauuuacaagggaaaag	ScYm1zk_361_3658
ScYm1zk_361_3679	3p!	3p!	3p	3p	ScYm1zk_361:221159..221213:+	uuugagagaaugaaaaucauucucuuuagaaaaugaucuucagucucucaaaca	ScYm1zk_361_3679	2
ScYm1zk_361_3722	3p!	3p!	3p	3p	ScYm1zk_361:153264..153318:-	uuugagagaaugaaaaucauucucuuuagaaaaugaucuucagucucucaaaca	ScYm1zk_361_3679
ScYm1zk_361_3726	3p	0.394542	0.422625	0.374357	ScYm1zk_361:153646..153700:-	uuucuugcuccuuuccaauuaacuuugauuaauuggaaauuagcaaggaaaaag
ScYm1zk_374_7192	3p	3p!	3p	3p!	ScYm1zk_374:293624..293682:-	uagcucaccacucuaaagauacgaucguuaucgcauaucuucaggcaggugagcuaug
ScYm1zk_397_10438	5p	5p	5p	5p!	ScYm1zk_397:95467..95519:+	uaauguaucguccguuguauugcgaugcaauacaacgaacgauacauucaga	ScYm1zk_397_10438	2
ScYm1zk_397_10462	3p	3p	3p	3p	ScYm1zk_397:95464..95517:-	ugaauguaucguucguuguauugcaucgcaauacaacggacgauacauuaaga	ScYm1zk_397_10462	2
ScYm1zk_406_10488	5p	5p	5p	5p	ScYm1zk_406:52543..52595:+	uuucuccuccggaucaucaaggauauuuccuggaugauccggaagagaaaau	ScYm1zk_406_10488	2
ScYm1zk_434_10966	5p!	5p	5p	5p	ScYm1zk_434:45494..45551:+	uucuucgugguuacaccuguaagcgagucucauuuacagauguaaccacgaagaagc
ScYm1zk_454_11699	3p	3p	3p	3p	ScYm1zk_454:77536..77589:-	aagcaaugcuggcuaaagaagauguucucaucuccuucaaccugcguugcuuc	ScYm1zk_454_11699	2
ScYm1zk_454_11705	5p	5p	5p	5p	ScYm1zk_454:79103..79155:-	uauguggucuuccaaggauuauaauccuuauaauccuuggaagaccucacag
ScYm1zk_454_11708	3p	3p!	3p!	3p!	ScYm1zk_454:79403..79458:-	uuggcaaauuugaucuugcaaagggaguugccuucgcuagaacugauuucccaau
ScYm1zk_454_11737	5p	5p	5p	5p	ScYm1zk_454:91737..91792:-	ugaagcaaugcuggcugaagaagauguuuucaucucccucaaccugcguugcuuc
ScYm1zk_454_11741	5p	5p	5p	5p	ScYm1zk_454:92712..92765:-	uauguggucuuccaaggauuauaauccuuauaaucccuggaagacuucacagu	ScYm1zk_454_11741	2
ScYm1zk_454_11744	3p	3p	3p	3p	ScYm1zk_454:93013..93067:-	uggcaaauuuguucuugcaaagggaguugccuucgcuagaacugauuucccaau
ScYm1zk_454_11746	3p	3p	3p	3p	ScYm1zk_454:93185..93242:-	agcuaucacggugaaaugaacagucuuugacacugaccauuucguugugauagcucu
ScYm1zk_475_13833	5p	5p	5p	5p	ScYm1zk_475:2442..2494:-	uuucucuucgggaucgucaaggauauuuccuggaugauccggaagagaaaau	ScYm1zk_198_2402
ScYm1zk_480_14038	3p	3p	3p	3p	ScYm1zk_480:22662..22716:+	uggcaaauccguucuugcaaagggaguugccuucgcuagaacugacuucccaau	ScYm1zk_480_14038	3
ScYm1zk_480_14040	5p	5p	5p	5p	ScYm1zk_480:22964..23018:+	uguguggucuuccaaggauuauaauccuuauaauccuuggaagacuucacaguc	ScYm1zk_480_14040	3
ScYm1zk_480_14052	5p	5p	5p	5p	ScYm1zk_480:32213..32268:+	ugaagcaaugcuggcugaagaagauguuuucaucuccuucaaccugcguugcuuc	ScYm1zk_480_14052	3
ScYm1zk_494_14598	5p	5p	5p	5p	ScYm1zk_494:18763..18817:+	uguguggucuuccaaggauuauaauccuuauaauccuuggaagacuucacaguc	ScYm1zk_480_14040
ScYm1zk_495_14983	5p	5p!	5p	5p	ScYm1zk_495:276160..276214:-	uauuugauuggucaaaaguguugaguuaucgauucuuuuggucaaucaaacauc
ScYm1zk_531_17221	0.643449	0.45714	0.406745	0.580232	ScYm1zk_531:500185..500241:+	aggcaaaagcuucugucagauaucuuuacguguauuugcuaguugcuuuugucccc			miR-2022-1
ScYm1zk_531_17223	3p!	3p!	3p!	3p	ScYm1zk_531:500552..500606:+	aggcaaaagccgcaagcgaauaccuuauugguauugcuaguugcuuuugucccc			miR-2022-2
ScYm1zk_531_17231	3p	3p	3p	3p	ScYm1zk_531:572482..572536:+	acguucaaacacguaacuacgguugcacauccuuaguuagguguuugaacauga
ScYm1zk_531_17334	5p	5p	5p	5p	ScYm1zk_531:3044590..3044646:+	ccccggggaagauaggauuucgccuuuuuuuggcgaaauuuuauuggaaccgggug	ScYm1zk_531_17334	2
ScYm1zk_531_17336	5p	5p	5p	5p	ScYm1zk_531:3084509..3084565:+	ccccggggaagauaggauuucgccuuuuuuuggcgaaauuuuauuggaaccgggug	ScYm1zk_531_17334
ScYm1zk_531_17807	5p	5p	5p	5p	ScYm1zk_531:3934272..3934327:-	uauuggacguuuccagcaauggagcuaccuccauuccugguagcguccaauauca
ScYm1zk_531_17848	3p	3p	3p	3p	ScYm1zk_531:4552365..4552422:-	gagcucauggaaguccaacaccuaaacuccuggguguugggcguccaugaguucucg	ScYm1zk_531_17848	2
ScYm1zk_532_18469	3p!	3p	3p	3p	ScYm1zk_532:4281829..4281887:+	aaugacaacgauccaauuuucgauuucuccuccgucgaacauuggaucguugucguug
ScYm1zk_540_19525	5p	5p	5p	5p	ScYm1zk_540:279072..279159:-	gcaagguggaucgacauugacgugguuuacuugaaugauauaaaucauuuuacugaggaccagucaauguugguccaccgcaacgug
ScYm1zk_564_19676	5p	5p	5p	5p	ScYm1zk_564:18272..18331:+	ccuggaauccaucugacaaacugcauguuugucaugcaguuugucauggauuccaguua	ScYm1zk_320_3242
ScYm1zk_612_19865	3p	3p	3p	3p	ScYm1zk_612:432..482:+	cugucauucuaucaacagaugcuuuagcaucuguugauagaaugacagcg	ScYm1zk_612_19865	2
ScYm1zk_612_19906	3p	3p	3p	3p	ScYm1zk_612:430..480:-	cugucauucuaucaacagaugcuaaagcaucuguugauagaaugacagcg	ScYm1zk_612_19906	2
ScYm1zk_616_20337	3p	3p!	3p	3p	ScYm1zk_616:4341800..4341854:+	uguauguuugaauauuucuauuucucuugaaauagaacucuucaaacauacaug
ScYm1zk_659_24037	3p	3p	3p	3p	ScYm1zk_659:9697..9747:+	cugucauucuaucaacagaugcuuuagcaucuguugauagaaugacagcg	ScYm1zk_612_19865
ScYm1zk_659_24068	3p	3p	3p	3p	ScYm1zk_659:9695..9745:-	cugucauucuaucaacagaugcuaaagcaucuguugauagaaugacagcg	ScYm1zk_612_19906
ScYm1zk_660_24110	5p	5p	5p	5p	ScYm1zk_660:130834..130892:+	uaucauaucaguuaaauguugaaauuuuacaaucucaacauuuaacugauaugauaca
ScYm1zk_660_24157	3p	3p	3p	3p	ScYm1zk_660:360676..360727:+	aguuccaauacauuucacugcaguugcaugcaguggaauguauugggacug
ScYm1zk_660_24182	0.476964	5p	5p	0.689494	ScYm1zk_660:761020..761078:+	cggcuaauguugaaugggaauuaagauucccauugauucccauucaacauuagccgcu
ScYm1zk_660_24405	3p!	3p!	3p	3p	ScYm1zk_660:2053078..2053138:+	cacucuauuuccaaaucaauaauauuacuuuuauuuguuugauucggaaauaaaguggaa
ScYm1zk_660_24415	3p	3p	3p	3p	ScYm1zk_660:2699247..2699303:+	augcgauuucuccacauguacauaucaauggauuguacauguggggauaucguaug
ScYm1zk_660_24472	5p	5p	5p	5p	ScYm1zk_660:3770777..3770830:+	uauggagucuacugcacaguauaguuuacuacacaguguaauacacuccauac
ScYm1zk_660_24729	3p	3p	3p!	3p!	ScYm1zk_660:6428771..6428828:+	uaaagaauucuccucugaggaaaccaggcuuugguuuccucagaagagaacucuguu
ScYm1zk_660_24935	5p	5p	5p	5p	ScYm1zk_660:130832..130890:-	uaucauaucaguuaaauguugagauuguaaaauuucaacauuuaacugauaugauaca
ScYm1zk_660_25292	3p	3p	3p	3p	ScYm1zk_660:5687442..5687498:-	cuugauaaguccgaauguauuuacuuugaaguuaauacguucggucuuauuaaggc
ScYm1zk_696_26968	5p	5p!	5p	5p!	ScYm1zk_696:31406..31461:+	uuugucauuguucaaguucaugaagcaaauucaugaucuugacaaaugccaaaua
ScYm1zk_696_26970	3p	3p	3p	3p	ScYm1zk_696:31404..31459:-	uuuggcauuugucaagaucaugaauuugcuucaugaacuugaacaaugacaaaua
ScYm1zk_715_28608	5p	5p	5p	5p!	ScYm1zk_715:12489..12541:+	uaauguaucguccguuguauugcgaugcaauacaacgaacgauacauucaga	ScYm1zk_397_10438
ScYm1zk_715_28658	3p	3p	3p	3p	ScYm1zk_715:12486..12539:-	ugaauguaucguucguuguauugcaucgcaauacaacggacgauacauuaaga	ScYm1zk_397_10462
ScYm1zk_718_28937	3p	3p	3p	3p	ScYm1zk_718:1752444..1752500:+	agguuucguggcuuugaagauuguuuauugacuuucaucaaggucgugagauuuag
ScYm1zk_718_29260	5p	5p	5p	5p	ScYm1zk_718:4956929..4956981:+	uuucucuucgggaucgucaaggauauuuccuggaugauccggaagagaaaau	ScYm1zk_198_2402
ScYm1zk_718_29879	0.665052	5p	0.611594	0.698347	ScYm1zk_718:1827345..1827399:-	aagcauaacauuguaagagaucguuuuagacgauccuuacucuguuaugcaucc			miR-2030
ScYm1zk_729_31036	5p	5p	5p	5p	ScYm1zk_729:931009..931064:+	uuggugaaauuagacagaaaggauuuuaacuccuuucuguuucauuuuauuaaaa
ScYm1zk_729_32283	0.698066	5p	5p	3p	ScYm1zk_729:2006649..2006705:-	uuguugaaggaaaagugcuacgaaauuauuucgcagcgcucuuuuuucaauaauuc
ScYm1zk_742_33954	5p	5p	5p	5p	ScYm1zk_742:31031..31086:+	ugaagcaaugcuggcugaagaagauguuuucaucuccuucaaccugcguugcuuc	ScYm1zk_480_14052
ScYm1zk_744_34199	5p	5p	5p	5p	ScYm1zk_744:17977..18032:-	ugaagcaaugcuggcugaagaagauguuuucaucuccuucaaccugcguugcuuc	ScYm1zk_480_14052
ScYm1zk_744_34201	3p	3p	3p	3p	ScYm1zk_744:18630..18683:-	uuuauuugaaucaauuucucuaugaucaucauacagaaauugauugaaaugaa	ScYm1zk_744_34201	2
ScYm1zk_744_34207	5p	5p	5p	5p	ScYm1zk_744:19599..19653:-	uguguggucuuccaaggauuauaauccuuauaauccuuggaagacuugacaguc
ScYm1zk_744_34209	3p	3p	3p	3p	ScYm1zk_744:19901..19955:-	uggcaaauccguucuugcaaagggaguugccuucgcuagaacugacuucccaau	ScYm1zk_480_14038
ScYm1zk_744_34211	5p	5p	5p	5p	ScYm1zk_744:20072..20130:-	agcuaucacggugaaaugaacagucuuugaaacuguccauuuuguggugauagcuuuu
ScYm1zk_758_34607	3p	3p	3p	3p!	ScYm1zk_758:68350..68405:+	auucugacgauugcagugaauauguuuaucauauacgccgucauccucagaaugg	ScYm1zk_758_34607	3
ScYm1zk_758_34624	3p	3p	3p	3p!	ScYm1zk_758:21794..21849:-	auucugacgauugcagugaauauguuuaucauauacgccgucauccucagaaugg	ScYm1zk_758_34607
ScYm1zk_772_35113	3p!	3p	3p	3p	ScYm1zk_772:176490..176545:+	uacagauauaacgucacaaaauauugccaaacuuuugugacgucauaucugcaua
ScYm1zk_785_36159	5p	5p	5p	5p	ScYm1zk_785:62192..62244:-	uuucuccuccggaucaucaaggauauuuccuggaugauccggaagagaaaau	ScYm1zk_406_10488
ScYm1zk_810_36958	3p	3p	3p	3p	ScYm1zk_810:171055..171109:+	uggcaaauccguucuugcaaagggaguugccuucgcuagaacugacuucccaau	ScYm1zk_480_14038
ScYm1zk_810_36960	5p	5p	5p	5p	ScYm1zk_810:171357..171411:+	uguguggucuuccaaggauuauaauccuuauaauccuuggaagacuucacaguc	ScYm1zk_480_14040
ScYm1zk_810_36962	3p	3p	3p	3p	ScYm1zk_810:173113..173166:+	uuuauuugaaucaauuucucuaugaucaucauacagaaauugauugaaaugaa	ScYm1zk_744_34201
ScYm1zk_810_36964	5p	5p	5p	5p	ScYm1zk_810:173758..173813:+	ugaagcaaugcuggcugaagaagauguucucaucuccuucaaccugcguugcuuc
ScYm1zk_810_36976	5p	5p	5p	5p	ScYm1zk_810:241209..241262:+	uauguggucuuccaaggauuauaauccuuauaaucccuggaagacuucacagu	ScYm1zk_454_11741
ScYm1zk_810_36980	5p	5p	5p	5p	ScYm1zk_810:241705..241759:+	uguguggucugccaaggauuauaauccuuauaauccuuggaagacuucacaguc
ScYm1zk_810_36986	5p	5p	5p	5p	ScYm1zk_810:243934..243987:+	ucauccaagugaagcgcugaguucugugaucucaucgcuuuacuuggaugaaa
ScYm1zk_810_36989	3p	3p	3p	3p	ScYm1zk_810:244494..244547:+	aauacgaagaaucuaaacaaugucucuacacuguucagauucuucguauuuuu
ScYm1zk_828_39539	5p	0.659588	5p	0.582435	ScYm1zk_828:4991970..4992025:-	ugucgaaaugacaccgugcucuggauuugccuaugcaccgugugauuucgauucu
ScYm1zk_843_40037	3p	3p	3p	3p!	ScYm1zk_843:22461..22516:+	auucugacgauugcagugaauauguuuaucauauacgccgucauccucagaaugg	ScYm1zk_758_34607
ScYm1zk_863_41973	3p	3p!	3p	3p	ScYm1zk_863:863081..863131:+	uuaacaauccacuaagugauuuuaauaaaucgcuuaguggauuguuaauc
ScYm1zk_865_42190	3p	3p	3p	3p	ScYm1zk_865:57019..57076:-	gagcucauggaaguccaacaccuaaacuccuggguguugggcguccaugaguucucg	ScYm1zk_531_17848
ScYm1zk_875_42558	3p	3p	3p	3p	ScYm1zk_875:67620..67674:+	uggcgaauccguucuugcaaagggaguugccuucgcuagaacugacuucccaau
ScYm1zk_875_42560	5p	5p	5p	5p	ScYm1zk_875:67922..67976:+	ugugcggucuuccaaggauuauaauccuuauaauccuuggaagacuucacaguu
ScYm1zk_875_42564	3p	3p	3p	3p	ScYm1zk_875:69676..69729:+	aagcaaugcuggcuaaagaagauguucucaucuccuucaaccugcguugcuuc	ScYm1zk_454_11699
ScYm1zk_876_43089	3p	3p!	3p!	3p	ScYm1zk_876:3909516..3909570:+	uccuuucuccauauaaagagccuuucuggguucuuuauacggagaaaggagggc
ScYm1zk_882_44022	5p	5p	5p	5p	ScYm1zk_882:1310771..1310827:+	uuuguucgucaaucuucauuggccacaaacacccaaugaagauugacgaacaaaaa
ScYm1zk_882_44247	5p	5p	5p	5p	ScYm1zk_882:1310769..1310825:-	uuuguucgucaaucuucauuggguguuuguggccaaugaagauugacgaacaaaaa
ScYm1zk_882_44279	5p	5p	5p	5p	ScYm1zk_882:1618231..1618288:-	cagaccacugcucuggugauaugugcaauuugcacauauugccagagcaguggucug
ScYm1zk_882_44289	5p	5p	5p	5p	ScYm1zk_882:1694839..1694895:-	uucaccguggaaggucuuaucgguucagaugccgauaagaguuaacauggugaagu
ScYm1zk_882_44291	5p	5p	5p	5p	ScYm1zk_882:1695068..1695124:-	uucaucaugguaugucuugucgguucagaugccgauaagagcuagcauggagaagu
ScYm1zk_882_44293	5p	5p	5p	5p	ScYm1zk_882:1695331..1695384:-	uucacuguggaaguucuuaucgguucagaugccgauaagagcuagcauaguga
ScYm1zk_882_44297	5p	5p	5p	5p	ScYm1zk_882:1696139..1696192:-	uucaccguggaaggucuuaucgguucauaugccgauaagagcuagcauaguga
ScYm1zk_882_44299	5p!	5p	5p	5p	ScYm1zk_882:1696365..1696421:-	uucaucaugguaugucuugucgcgucagaugccgauaagagcuagcauggugaagu
ScYm1zk_882_44325	5p	5p	5p	5p	ScYm1zk_882:1864841..1864895:-	uauuugauuggucaaaaguguugaguuaucgauucuuuugggcaaucaaacauc
ScYm1zk_906_45099	5p	5p	0.397094	0.674027	ScYm1zk_906:339392..339446:+	cgggagcacggggacaaaauagauucagaucuauuuuguccccgugcuccugca
ScYm1zk_906_45252	5p	5p	5p	5p	ScYm1zk_906:4914358..4914414:+	caucuucauacguaaauaguucaaauuuauugaacuuuuuaccuaugaggauagua	ScYm1zk_906_45252	2
ScYm1zk_906_45257	3p!	3p!	3p	3p	ScYm1zk_906:4916284..4916337:+	auuuucauagguaaaaaauucaauaaauuugaacuauuuacguaugaagaugg	ScYm1zk_906_45257	2
ScYm1zk_906_45262	5p	5p	0.592961	5p	ScYm1zk_906:4918656..4918716:+	uuaauaacgagagcacgaauguccucgauacaagggacauucgugcucacguuaucaacg	ScYm1zk_906_45262	2
ScYm1zk_906_45265	3p	3p	3p	3p	ScYm1zk_906:4919754..4919807:+	aaguuucacucauuaucuccgagauuaucuccgagauagugaguguaacuuuu	ScYm1zk_906_45265	3
ScYm1zk_906_45268	5p	5p	5p	5p	ScYm1zk_906:4920266..4920322:+	uaucgcauccacguuguagacuauggcuucauaguccacaacguggaugcgauaga	ScYm1zk_906_45268	3
ScYm1zk_906_45273	0.387629	0.308571	3p	0.373255	ScYm1zk_906:4921796..4921847:+	cguacguucgagacaggcagcuugucucaagcaaccuguuucgaacguacg	ScYm1zk_906_45273	3
ScYm1zk_906_45276	5p	5p	0.592961	5p	ScYm1zk_906:4923434..4923494:+	uuaauaacgagagcacgaauguccucgauacaagggacauucgugcucacguuaucaacg	ScYm1zk_906_45262
ScYm1zk_906_45279	3p	3p	3p	3p	ScYm1zk_906:4924530..4924583:+	aaguuucacucauuaucuccgagauuaucuccgagauagugaguguaacuuuu	ScYm1zk_906_45265
ScYm1zk_906_45282	5p	5p	5p	5p	ScYm1zk_906:4927344..4927400:+	uaucgcauccacguuguagacuauggcuucauaguccacaacguggaugcgauaga	ScYm1zk_906_45268
ScYm1zk_906_45287	0.387629	0.308571	3p	0.373255	ScYm1zk_906:4928874..4928925:+	cguacguucgagacaggcagcuugucucaagcaaccuguuucgaacguacg	ScYm1zk_906_45273
ScYm1zk_906_45320	5p	5p	5p	5p	ScYm1zk_906:5012182..5012238:+	caucuucauacguaaauaguucaaauuuauugaacuuuuuaccuaugaggauagua	ScYm1zk_906_45252
ScYm1zk_906_45325	3p!	3p!	3p	3p	ScYm1zk_906:5014108..5014161:+	auuuucauagguaaaaaauucaauaaauuugaacuauuuacguaugaagaugg	ScYm1zk_906_45257
ScYm1zk_906_45327	3p	3p	3p	3p	ScYm1zk_906:5014876..5014927:+	cgugcguucgagacaggcagcuugucucaagcaaccuguuucgaacguacg
ScYm1zk_906_45330	0.664936	0.692462	0.302075	0.494125	ScYm1zk_906:5017424..5017484:+	uuaauaacgagagcacgaauguccucgauacaggggacauucgugcucacguuauuaacg
ScYm1zk_906_45333	3p	3p	3p	3p	ScYm1zk_906:5018521..5018574:+	aaguuucacucauuaucuccgagauuaucuccgagauagugaguguaacuuuu	ScYm1zk_906_45265
ScYm1zk_906_45336	5p	5p	5p	5p	ScYm1zk_906:5021346..5021402:+	uaucgcauccacguuguagacuauggcuucauaguccacaacguggaugcgauaga	ScYm1zk_906_45268
ScYm1zk_906_45341	0.387629	0.308571	3p	0.373255	ScYm1zk_906:5022875..5022926:+	cguacguucgagacaggcagcuugucucaagcaaccuguuucgaacguacg	ScYm1zk_906_45273
ScYm1zk_906_45851	5p	5p	5p	5p	ScYm1zk_906:3249330..3249387:-	ccccggggaagauaggauuucgccuuuuuuuggcgaaauuuuauuggaaccggguaa
ScYm1zk_906_45918	3p	3p	3p	3p	ScYm1zk_906:4920586..4920642:-	uaccauccgauuucaaacccaugacacgucauggauuugaaagcggaugguagaga	ScYm1zk_906_45918	3
ScYm1zk_906_45928	3p	3p	3p	3p	ScYm1zk_906:4927664..4927720:-	uaccauccgauuucaaacccaugacacgucauggauuugaaagcggaugguagaga	ScYm1zk_906_45918
ScYm1zk_906_45968	3p	3p	3p	3p	ScYm1zk_906:5021666..5021722:-	uaccauccgauuucaaacccaugacacgucauggauuugaaagcggaugguagaga	ScYm1zk_906_45918
ScYm1zk_906_45983	5p	5p	5p	5p	ScYm1zk_906:5123075..5123130:-	cauaucaucugugcuucugccauauuuauuaugauagaagcacacgugguagggg
ScYm1zk_924_48362	5p	5p	5p	5p	ScYm1zk_924:63426..63480:+	uugacaaacauuguuggaugaguuucuggauucauccaagaugguuugucaggg
ScYm1zk_926_48523	5p	5p	5p	5p	ScYm1zk_926:19386..19438:-	uuucucuucgggaucgucaaggauauuuccuggaugauccggaagagaaaau	ScYm1zk_198_2402
ScYm1zk_936_48938	5p!	5p	5p	5p	ScYm1zk_936:159139..159193:+	uaucccuuguuaauuucggccaacuuugcuugaacgaaauuuacaagggaaaag	ScYm1zk_361_3658
ScYm1zk_361_3723	5p	5p!	5p!	5p!	ScYm1zk_361:153420..153475:-	uaucucuugugaaauuucguacaacuuagcuuguacgacauuuuacaagagauaa
ScYm1zk_434_10971	5p	5p	5p	5p	ScYm1zk_434:45492..45549:-	uucuucgugguuacaucuguaaaugagacucgcuuacagguguaaccacgaagaagc
ScYm1zk_454_11739	0.594304	0.53946	0.472782	0.637021	ScYm1zk_454:92215..92267:-	uaugaggucuuucaaggauuauaauccuuauaauccuuggaagaccucacag
ScYm1zk_616_20039	3p	3p	3p	3p	ScYm1zk_616:22959..23017:+	uacacauaacgagacacgacaaaucagugaaauaauuugucgugucucguuaugugua	ScYm1zk_616_20039	2
ScYm1zk_616_20554	3p	3p	3p	3p	ScYm1zk_616:22959..23017:-	uacacauaacgagacacgacaaauuauuucacugauuugucgugucucguuaugugua	ScYm1zk_616_20554	2
ScYm1zk_660_24466	5p	5p	5p	5p	ScYm1zk_660:3635692..3635745:+	aagaagugagugaacccugugaccaggagaucacaggguucacucacuucuuc
ScYm1zk_660_25197	5p	5p	5p	5p	ScYm1zk_660:3635691..3635744:-	aagaagugagugaacccugugaucuccuggucacaggguucacucacuucuuc
ScYm1zk_660_25200	3p!	3p	3p	3p	ScYm1zk_660:3635861..3635911:-	uugaugaacuauauuaucaucaaacuugaugguaauguaguucaucaaag
ScYm1zk_861_41364	5p!	5p	5p!	5p	ScYm1zk_861:2609948..2610006:+	uuguucccaaucgcacuuacuguagcuucaccaugcuauaccgaguugagcagggaac
ScYm1zk_863_41884	0.356499	3p	3p	0.408139	ScYm1zk_863:456672..456731:+	uccuccaugaucuuuucaaauuccuuugugcgaaggaauuugaaaagaucauggaguaa
ScYm1zk_876_42971	3p	3p	3p	3p	ScYm1zk_876:1776525..1776583:+	uacacauaacgagacacgacaaaucagugaaauaauuugucgugucucguuaugugua	ScYm1zk_616_20039
ScYm1zk_876_43456	3p	3p	3p	3p	ScYm1zk_876:1776525..1776583:-	uacacauaacgagacacgacaaauuauuucacugauuugucgugucucguuaugugua	ScYm1zk_616_20554
ScYm1zk_906_45269	3p	3p	3p	3p	ScYm1zk_906:4920590..4920646:+	uaccauccgcuuucaaauccaugacgugucauggguuugaaaucggaugguagaga	ScYm1zk_906_45269	3
ScYm1zk_906_45271	3p	0.329018	3p	3p	ScYm1zk_906:4921132..4921187:+	cggacuaucucaaugcaaauuacauugauguaauuugcauuaagauaguccgaac	ScYm1zk_906_45271	3
ScYm1zk_906_45283	3p	3p	3p	3p	ScYm1zk_906:4927668..4927724:+	uaccauccgcuuucaaauccaugacgugucauggguuugaaaucggaugguagaga	ScYm1zk_906_45269
ScYm1zk_906_45285	3p	0.329018	3p	3p	ScYm1zk_906:4928210..4928265:+	cggacuaucucaaugcaaauuacauugauguaauuugcauuaagauaguccgaac	ScYm1zk_906_45271
ScYm1zk_906_45291	3p	3p!	3p	3p	ScYm1zk_906:4930609..4930661:+	aacagauuggcaucaauuuaccuuuuaagguaaaauugaugccaaucuguuc	ScYm1zk_906_45291	2
ScYm1zk_906_45337	3p	3p	3p	3p	ScYm1zk_906:5021670..5021726:+	uaccauccgcuuucaaauccaugacgugucauggguuugaaaucggaugguagaga	ScYm1zk_906_45269
ScYm1zk_906_45339	3p	0.329018	3p	3p	ScYm1zk_906:5022211..5022266:+	cggacuaucucaaugcaaauuacauugauguaauuugcauuaagauaguccgaac	ScYm1zk_906_45271
ScYm1zk_906_45347	3p	3p!	3p	3p	ScYm1zk_906:5024777..5024829:+	aacagauuggcaucaauuuaccuuuuaagguaaaauugaugccaaucuguuc	ScYm1zk_906_45291
ScYm1zk_906_45915	5p	5p	5p	5p	ScYm1zk_906:4920265..4920320:-	uaucgcauccacguuguggacuaugaagccauagucuacaacguggaugcgauag	ScYm1zk_906_45915	3
ScYm1zk_906_45925	5p	5p	5p	5p	ScYm1zk_906:4927343..4927398:-	uaucgcauccacguuguggacuaugaagccauagucuacaacguggaugcgauag	ScYm1zk_906_45915
ScYm1zk_906_45965	5p	5p	5p	5p	ScYm1zk_906:5021345..5021400:-	uaucgcauccacguuguggacuaugaagccauagucuacaacguggaugcgauag	ScYm1zk_906_45915
ScYm1zk_936_48908	5p	5p	5p	5p!	ScYm1zk_936:130144..130196:+	caucucuugugaaauuuuguacaacuuagauuguacgaaauuucacaagaga
Notes:
microRNA	125
microRNA-like	24
	5p dominant
	3p dominant
	No peference
	No expression

## Sheet: Sanderia miRDeep2
miRDeep2 score	estimated signal-to-noise	excision gearing
10	3.4	32
9	3.4	32
8	3.4	32
7	3.4	32
6	3.4	32
5	3.9	32
4	3.8	32
3	3.1	32
2	2.5	32
1	2.2	32
0	1.9	32
-1	1.7	32
-2	1.5	32
-3	1.4	32
-4	1.4	32
-5	1.4	32
-6	1.3	32
-7	1.3	32
-8	1.3	32
-9	1.3	32
-10	1.3	32
novel miRNAs predicted by miRDeep2
provisional id	miRDeep2 score	estimated probability that the miRNA candidate is a true positive	rfam alert	total read count	mature read count	loop read count	star read count	significant randfold p-value	miRBase miRNA	example miRBase miRNA with the same seed	UCSC browser	NCBI blastn	consensus mature sequence	consensus star sequence	consensus precursor sequence	precursor coordinate
ScYm1zk_139_2193	4303.1		-	8431	8425	0	6	yes	-	rno-miR-451-3p	-	-	uugguaaugcagugauuggag	ccaaucaccgcauuaccaauc	uugguaaugcagugauuggagacaaaucuaccaaucaccgcauuaccaauc	ScYm1zk_139:1621860..1621911:-
ScYm1zk_191_2366	6558.3		-	12862	6525	0	6337	yes	-	-	-	-	uucgaugucgcucucagccauua	uggcugagagcaacaucgaauuu	uggcugagagcaacaucgaauuuaauucuuaaauucgaugucgcucucagccauua	ScYm1zk_191:1669..1725:-
ScYm1zk_198_2402	11508.7		-	22565	22397	0	168	yes	-	hsa-miR-6809-3p	-	-	uuucucuucgggaucgucaag	uggaugauccggaagagaaaau	uuucucuucgggaucgucaaggauauuuccuggaugauccggaagagaaaau	ScYm1zk_198:393..445:+
ScYm1zk_475_13833	11508.8		-	22565	22397	0	168	yes	-	hsa-miR-6809-3p	-	-	uuucucuucgggaucgucaag	uggaugauccggaagagaaaau	uuucucuucgggaucgucaaggauauuuccuggaugauccggaagagaaaau	ScYm1zk_475:2442..2494:-
ScYm1zk_718_29260	11508.7		-	22565	22397	0	168	yes	-	hsa-miR-6809-3p	-	-	uuucucuucgggaucgucaag	uggaugauccggaagagaaaau	uuucucuucgggaucgucaaggauauuuccuggaugauccggaagagaaaau	ScYm1zk_718:4956929..4956981:+
ScYm1zk_926_48523	11508.8		-	22565	22397	0	168	yes	-	hsa-miR-6809-3p	-	-	uuucucuucgggaucgucaag	uggaugauccggaagagaaaau	uuucucuucgggaucgucaaggauauuuccuggaugauccggaagagaaaau	ScYm1zk_926:19386..19438:-
ScYm1zk_320_3230	1336400		-	2621281	2607680	0	13601	yes	-	dme-miR-284-5p	-	-	ucuggaauccaucugacaaacug	aguuugucauggauuccaguua	ucuggaauccaucugacaaacugcauguuugucaugcaguuugucauggauuccaguua	ScYm1zk_320:11670..11729:+
ScYm1zk_320_3242	354105		-	694553	680952	0	13601	yes	-	dme-miR-284-5p	-	-	ccuggaauccaucugacaaacug	aguuugucauggauuccaguua	ccuggaauccaucugacaaacugcauguuugucaugcaguuugucauggauuccaguua	ScYm1zk_320:26235..26294:+
ScYm1zk_564_19676	354105		-	694553	680952	0	13601	yes	-	dme-miR-284-5p	-	-	ccuggaauccaucugacaaacug	aguuugucauggauuccaguua	ccuggaauccaucugacaaacugcauguuugucaugcaguuugucauggauuccaguua	ScYm1zk_564:18272..18331:+
ScYm1zk_361_3658	1295.1		-	2533	2513	0	20	yes	-	mmu-miR-188-5p	-	-	uaucccuuguuaauuucggcca	aacgaaauuuacaagggaaaag	uaucccuuguuaauuucggccaacuuugcuugaacgaaauuuacaagggaaaag	ScYm1zk_361:170134..170188:+
ScYm1zk_361_3678	1295.1		-	2533	2513	0	20	yes	-	mmu-miR-188-5p	-	-	uaucccuuguuaauuucggcca	aacgaaauuuacaagggaaaag	uaucccuuguuaauuucggccaacuuugcuugaacgaaauuuacaagggaaaag	ScYm1zk_361:220890..220944:+
ScYm1zk_936_48938	1294.8		-	2533	2513	0	20	yes	-	mmu-miR-188-5p	-	-	uaucccuuguuaauuucggcca	aacgaaauuuacaagggaaaag	uaucccuuguuaauuucggccaacuuugcuugaacgaaauuuacaagggaaaag	ScYm1zk_936:159139..159193:+
ScYm1zk_361_3660	1.6		-	29819	29495	0	324	yes	-	-	-	-	uaucucuugugaaauuucgua	uacgacauuuuacaagauaua	uaucucuugugaaauuucguacaacuuagauuguacgacauuuuacaagauaua	ScYm1zk_361:170256..170310:+
ScYm1zk_361_3661	17301.6		-	33930	19411	0	14519	yes	-	cin-miR-4084-5p	-	-	ugaucuucagucucucaaaca	uucgggagaaugaaaaucauu	uucgggagaaugaaaaucauucucuuuagaaaaugaucuucagucucucaaaca	ScYm1zk_361:170386..170440:+
ScYm1zk_361_3669	2982.8		-	5851	5837	0	14	yes	-	-	-	-	cuaguuagguguuugaacauga	acguucaaacacguaacuacgg	acguucaaacacguaacuacgguuugaacaucccuaguuagguguuugaacauga	ScYm1zk_361:215030..215085:+
ScYm1zk_361_3679	9914.3		-	19440	19411	0	29	yes	-	cin-miR-4084-5p	-	-	ugaucuucagucucucaaaca	uuugagagaaugaaaaucauu	uuugagagaaugaaaaucauucucuuuagaaaaugaucuucagucucucaaaca	ScYm1zk_361:221159..221213:+
ScYm1zk_361_3722	9914.6		-	19440	19411	0	29	yes	-	cin-miR-4084-5p	-	-	ugaucuucagucucucaaaca	uuugagagaaugaaaaucauu	uuugagagaaugaaaaucauucucuuuagaaaaugaucuucagucucucaaaca	ScYm1zk_361:153264..153318:-
ScYm1zk_361_3723	1.8		-	29501	29495	0	6	yes	-	-	-	-	uaucucuugugaaauuucgua	uacgacauuuuacaagagauaa	uaucucuugugaaauuucguacaacuuagcuuguacgacauuuuacaagagauaa	ScYm1zk_361:153420..153475:-
ScYm1zk_361_3726	5		-	2291	1226	0	1065	yes	-	dre-miR-7148-5p	-	-	uuggaaauuagcaaggaaaaag	uuucuugcuccuuuccaauua	uuucuugcuccuuuccaauuaacuuugauuaauuggaaauuagcaaggaaaaag	ScYm1zk_361:153646..153700:-
ScYm1zk_374_7192	575		-	1127	1123	0	4	yes	-	-	-	-	ucuucaggcaggugagcuaug	uagcucaccacucuaaagaua	uagcucaccacucuaaagauacgaucguuaucgcauaucuucaggcaggugagcuaug	ScYm1zk_374:293624..293682:-
ScYm1zk_397_10438	1002.1		-	1957	1863	0	94	yes	-	sko-miR-4827a	-	-	uaauguaucguccguuguauug	uacaacgaacgauacauucaga	uaauguaucguccguuguauugcgaugcaauacaacgaacgauacauucaga	ScYm1zk_397:95467..95519:+
ScYm1zk_715_28608	1002.1		-	1957	1863	0	94	yes	-	sko-miR-4827a	-	-	uaauguaucguccguuguauug	uacaacgaacgauacauucaga	uaauguaucguccguuguauugcgaugcaauacaacgaacgauacauucaga	ScYm1zk_715:12489..12541:+
ScYm1zk_397_10462	82945.5		-	162685	123497	0	39188	yes	-	mdo-miR-7262a-3p	-	-	uacaacggacgauacauuaaga	ugaauguaucguucguuguauu	ugaauguaucguucguuguauugcaucgcaauacaacggacgauacauuaaga	ScYm1zk_397:95464..95517:-
ScYm1zk_715_28658	82945.5		-	162685	123497	0	39188	yes	-	mdo-miR-7262a-3p	-	-	uacaacggacgauacauuaaga	ugaauguaucguucguuguauu	ugaauguaucguucguuguauugcaucgcaauacaacggacgauacauuaaga	ScYm1zk_715:12486..12539:-
ScYm1zk_406_10488	416.4		-	808	640	0	168	yes	-	rno-miR-207	-	-	uuucuccuccggaucaucaag	uggaugauccggaagagaaaau	uuucuccuccggaucaucaaggauauuuccuggaugauccggaagagaaaau	ScYm1zk_406:52543..52595:+
ScYm1zk_785_36159	416.4		-	808	640	0	168	yes	-	rno-miR-207	-	-	uuucuccuccggaucaucaag	uggaugauccggaagagaaaau	uuucuccuccggaucaucaaggauauuuccuggaugauccggaagagaaaau	ScYm1zk_785:62192..62244:-
ScYm1zk_434_10966	1049		-	2055	2026	0	29	yes	-	-	-	-	uucuucgugguuacaccugua	acagauguaaccacgaagaagc	uucuucgugguuacaccuguaagcgagucucauuuacagauguaaccacgaagaagc	ScYm1zk_434:45494..45551:+
ScYm1zk_434_10971	242750		-	476142	475146	0	996	yes	-	-	-	-	uucuucgugguuacaucugua	acagguguaaccacgaagaagc	uucuucgugguuacaucuguaaaugagacucgcuuacagguguaaccacgaagaagc	ScYm1zk_434:45492..45549:-
ScYm1zk_454_11699	6699.2		-	13139	12976	0	163	yes	-	-	-	-	uccuucaaccugcguugcuuc	aagcaaugcuggcuaaagaaga	aagcaaugcuggcuaaagaagauguucucaucuccuucaaccugcguugcuuc	ScYm1zk_454:77536..77589:-
ScYm1zk_875_42564	6699.4		-	13139	12976	0	163	yes	-	-	-	-	uccuucaaccugcguugcuuc	aagcaaugcuggcuaaagaaga	aagcaaugcuggcuaaagaagauguucucaucuccuucaaccugcguugcuuc	ScYm1zk_875:69676..69729:+
ScYm1zk_454_11705	1.9		-	69580	62529	0	7051	yes	-	-	-	-	uauguggucuuccaaggauua	uaauccuuggaagaccucacag	uauguggucuuccaaggauuauaauccuuauaauccuuggaagaccucacag	ScYm1zk_454:79103..79155:-
ScYm1zk_454_11708	1086.1		-	2123	2082	0	41	yes	-	hsv2-miR-H19	-	-	uucgcuagaacugauuucccaau	uuggcaaauuugaucuugcaaag	uuggcaaauuugaucuugcaaagggaguugccuucgcuagaacugauuucccaau	ScYm1zk_454:79403..79458:-
ScYm1zk_454_11737	14397.8		-	28239	25751	0	2488	yes	-	-	-	-	ugaagcaaugcuggcugaagaag	ucccucaaccugcguugcuuc	ugaagcaaugcuggcugaagaagauguuuucaucucccucaaccugcguugcuuc	ScYm1zk_454:91737..91792:-
ScYm1zk_454_11739	6819.7		-	13374	6318	0	7056	yes	-	-	-	-	uaugaggucuuucaaggauuau	uaauccuuggaagaccucacag	uaugaggucuuucaaggauuauaauccuuauaauccuuggaagaccucacag	ScYm1zk_454:92215..92267:-
ScYm1zk_454_11741	33547		-	65799	62529	0	3270	yes	-	-	-	-	uauguggucuuccaaggauua	aaucccuggaagacuucacagu	uauguggucuuccaaggauuauaauccuuauaaucccuggaagacuucacagu	ScYm1zk_454:92712..92765:-
ScYm1zk_810_36976	33547		-	65799	62529	0	3270	yes	-	-	-	-	uauguggucuuccaaggauua	aaucccuggaagacuucacagu	uauguggucuuccaaggauuauaauccuuauaaucccuggaagacuucacagu	ScYm1zk_810:241209..241262:+
ScYm1zk_454_11744	1076.5		-	2103	2082	0	21	yes	-	hsv2-miR-H19	-	-	uucgcuagaacugauuucccaau	uggcaaauuuguucuugcaaagg	uggcaaauuuguucuugcaaagggaguugccuucgcuagaacugauuucccaau	ScYm1zk_454:93013..93067:-
ScYm1zk_454_11746	16022.6		-	31419	29817	0	1602	yes	-	bfl-miR-71-3p	-	-	accauuucguugugauagcucu	agcuaucacggugaaaugaaca	agcuaucacggugaaaugaacagucuuugacacugaccauuucguugugauagcucu	ScYm1zk_454:93185..93242:-
ScYm1zk_480_14038	129001		-	253022	248771	0	4251	yes	-	hsv2-miR-H19	-	-	uucgcuagaacugacuucccaau	uggcaaauccguucuugcaaag	uggcaaauccguucuugcaaagggaguugccuucgcuagaacugacuucccaau	ScYm1zk_480:22662..22716:+
ScYm1zk_744_34209	129001		-	253022	248771	0	4251	yes	-	hsv2-miR-H19	-	-	uucgcuagaacugacuucccaau	uggcaaauccguucuugcaaag	uggcaaauccguucuugcaaagggaguugccuucgcuagaacugacuucccaau	ScYm1zk_744:19901..19955:-
ScYm1zk_810_36958	129001		-	253022	248771	0	4251	yes	-	hsv2-miR-H19	-	-	uucgcuagaacugacuucccaau	uggcaaauccguucuugcaaag	uggcaaauccguucuugcaaagggaguugccuucgcuagaacugacuucccaau	ScYm1zk_810:171055..171109:+
ScYm1zk_480_14040	58406.8		-	114553	102602	0	11951	yes	-	bta-miR-2405	-	-	uguguggucuuccaaggauua	uccuuggaagacuucacaguc	uguguggucuuccaaggauuauaauccuuauaauccuuggaagacuucacaguc	ScYm1zk_480:22964..23018:+
ScYm1zk_494_14598	58406.8		-	114553	102602	0	11951	yes	-	bta-miR-2405	-	-	uguguggucuuccaaggauua	uccuuggaagacuucacaguc	uguguggucuuccaaggauuauaauccuuauaauccuuggaagacuucacaguc	ScYm1zk_494:18763..18817:+
ScYm1zk_810_36960	58406.8		-	114553	102602	0	11951	yes	-	bta-miR-2405	-	-	uguguggucuuccaaggauua	uccuuggaagacuucacaguc	uguguggucuuccaaggauuauaauccuuauaauccuuggaagacuucacaguc	ScYm1zk_810:171357..171411:+
ScYm1zk_480_14052	19775.2		-	38786	25751	0	13035	yes	-	-	-	-	ugaagcaaugcuggcugaagaag	uccuucaaccugcguugcuuc	ugaagcaaugcuggcugaagaagauguuuucaucuccuucaaccugcguugcuuc	ScYm1zk_480:32213..32268:+
ScYm1zk_742_33954	19744.9		-	38727	25751	0	12976	yes	-	-	-	-	ugaagcaaugcuggcugaagaag	uccuucaaccugcguugcuuc	ugaagcaaugcuggcugaagaagauguuuucaucuccuucaaccugcguugcuuc	ScYm1zk_742:31031..31086:+
ScYm1zk_744_34199	19774.9		-	38786	25751	0	13035	yes	-	-	-	-	ugaagcaaugcuggcugaagaag	uccuucaaccugcguugcuuc	ugaagcaaugcuggcugaagaagauguuuucaucuccuucaaccugcguugcuuc	ScYm1zk_744:17977..18032:-
ScYm1zk_495_14983	335576		-	658210	658197	0	13	yes	-	ssc-miR-9800-3p	-	-	uauuugauuggucaaaaguguug	auucuuuuggucaaucaaacauc	uauuugauuggucaaaaguguugaguuaucgauucuuuuggucaaucaaacauc	ScYm1zk_495:276160..276214:-
ScYm1zk_531_17221	3365.2		-	6603	2711	0	3892	yes	-	-	-	-	aggcaaaagcuucugucagaua	uuugcuaguugcuuuugucccc	aggcaaaagcuucugucagauaucuuuacguguauuugcuaguugcuuuugucccc	ScYm1zk_531:500185..500241:+
ScYm1zk_531_17223	1022.9		-	1998	1995	0	3	yes	-	hma-miR-2022	-	-	auugcuaguugcuuuugucccc	aggcaaaagccgcaagcgaaua	aggcaaaagccgcaagcgaauaccuuauugguauugcuaguugcuuuugucccc	ScYm1zk_531:500552..500606:+
ScYm1zk_531_17231	74696.4		-	146513	146498	0	15	yes	-	-	-	-	uuaguuagguguuugaacauga	acguucaaacacguaacuacgg	acguucaaacacguaacuacgguugcacauccuuaguuagguguuugaacauga	ScYm1zk_531:572482..572536:+
ScYm1zk_531_17334	1034.1		-	2020	1741	0	279	yes	-	hsa-miR-4532	-	-	ccccggggaagauaggauuucg	aaauuuuauuggaaccgggug	ccccggggaagauaggauuucgccuuuuuuuggcgaaauuuuauuggaaccgggug	ScYm1zk_531:3044590..3044646:+
ScYm1zk_531_17336	1034.1		-	2020	1741	0	279	yes	-	hsa-miR-4532	-	-	ccccggggaagauaggauuucg	aaauuuuauuggaaccgggug	ccccggggaagauaggauuucgccuuuuuuuggcgaaauuuuauuggaaccgggug	ScYm1zk_531:3084509..3084565:+
ScYm1zk_531_17807	49377.1		-	96849	95689	0	1160	yes	-	-	-	-	uauuggacguuuccagcaaugg	uuccugguagcguccaauauca	uauuggacguuuccagcaauggagcuaccuccauuccugguagcguccaauauca	ScYm1zk_531:3934272..3934327:-
ScYm1zk_531_17848	5.7		-	4207	4174	0	33	yes	-	hsa-miR-3147	-	-	uguugggcguccaugaguucucg	gagcucauggaaguccaacacc	gagcucauggaaguccaacaccuaaacuccuggguguugggcguccaugaguucucg	ScYm1zk_531:4552365..4552422:-
ScYm1zk_865_42190	5.7		-	4207	4174	0	33	yes	-	hsa-miR-3147	-	-	uguugggcguccaugaguucucg	gagcucauggaaguccaacacc	gagcucauggaaguccaacaccuaaacuccuggguguugggcguccaugaguucucg	ScYm1zk_865:57019..57076:-
ScYm1zk_532_18469	17173		-	33675	33650	0	25	yes	-	bbe-miR-135a-3p	-	-	aacauuggaucguugucguug	aaugacaacgauccaauuuu	aaugacaacgauccaauuuucgauuucuccuccgucgaacauuggaucguugucguug	ScYm1zk_532:4281829..4281887:+
ScYm1zk_540_19525	5.4		-	2687	2556	20	111	yes	-	hsa-miR-4761-5p	-	-	gcaagguggaucgacauugacgugg	uguugguccaccgcaacgug	gcaagguggaucgacauugacgugguuuacuugaaugauauaaaucauuuuacugaggaccagucaauguugguccaccgcaacgug	ScYm1zk_540:279072..279159:-
ScYm1zk_612_19865	2538.2		-	4969	4746	0	223	yes	-	hsa-miR-1267	-	-	ucuguugauagaaugacagcg	cugucauucuaucaacagaug	cugucauucuaucaacagaugcuuuagcaucuguugauagaaugacagcg	ScYm1zk_612:432..482:+
ScYm1zk_659_24037	2538.3		-	4969	4746	0	223	yes	-	hsa-miR-1267	-	-	ucuguugauagaaugacagcg	cugucauucuaucaacagaug	cugucauucuaucaacagaugcuuuagcaucuguugauagaaugacagcg	ScYm1zk_659:9697..9747:+
ScYm1zk_612_19906	2539.3		-	4971	4748	0	223	yes	-	hsa-miR-1267	-	-	ucuguugauagaaugacagcg	cugucauucuaucaacagaug	cugucauucuaucaacagaugcuaaagcaucuguugauagaaugacagcg	ScYm1zk_612:430..480:-
ScYm1zk_659_24068	2539.3		-	4971	4748	0	223	yes	-	hsa-miR-1267	-	-	ucuguugauagaaugacagcg	cugucauucuaucaacagaug	cugucauucuaucaacagaugcuaaagcaucuguugauagaaugacagcg	ScYm1zk_659:9695..9745:-
ScYm1zk_616_20039	1.8		-	5450	5432	0	18	yes	-	-	-	-	uugucgugucucguuaugugua	uacacauaacgagacacgaca	uacacauaacgagacacgacaaaucagugaaauaauuugucgugucucguuaugugua	ScYm1zk_616:22959..23017:+
ScYm1zk_876_42971	1.8		-	5450	5432	0	18	yes	-	-	-	-	uugucgugucucguuaugugua	uacacauaacgagacacgaca	uacacauaacgagacacgacaaaucagugaaauaauuugucgugucucguuaugugua	ScYm1zk_876:1776525..1776583:+
ScYm1zk_616_20337	3655.2		-	7161	7107	0	54	yes	-	hma-mir-new78-mature	-	-	uagaacucuucaaacauacaug	uguauguuugaauauuucuauu	uguauguuugaauauuucuauuucucuugaaauagaacucuucaaacauacaug	ScYm1zk_616:4341800..4341854:+
ScYm1zk_616_20554	2.1		-	5455	5436	0	19	yes	-	-	-	-	uugucgugucucguuaugugua	uacacauaacgagacacgaca	uacacauaacgagacacgacaaauuauuucacugauuugucgugucucguuaugugua	ScYm1zk_616:22959..23017:-
ScYm1zk_876_43456	2.1		-	5455	5436	0	19	yes	-	-	-	-	uugucgugucucguuaugugua	uacacauaacgagacacgaca	uacacauaacgagacacgacaaauuauuucacugauuugucgugucucguuaugugua	ScYm1zk_876:1776525..1776583:-
ScYm1zk_660_24110	1175.6		-	2297	2254	0	43	yes	-	ame-miR-3760	-	-	uaucauaucaguuaaauguug	acauuuaacugauaugauaca	uaucauaucaguuaaauguugaaauuuuacaaucucaacauuuaacugauaugauaca	ScYm1zk_660:130834..130892:+
ScYm1zk_660_24157	4969.7		-	9738	9642	0	96	yes	-	mdo-miR-7325-3p	-	-	caguggaauguauugggacug	aguuccaauacauuucacugc	aguuccaauacauuucacugcaguugcaugcaguggaauguauugggacug	ScYm1zk_660:360676..360727:+
ScYm1zk_660_24182	1134.6		-	2223	1434	0	789	yes	-	-	-	-	cggcuaauguugaaugggaauu	ucccauucaacauuagccgcu	cggcuaauguugaaugggaauuaagauucccauugauucccauucaacauuagccgcu	ScYm1zk_660:761020..761078:+
ScYm1zk_660_24405	1746.9		-	3426	3419	0	7	yes	-	-	-	-	uuugauucggaaauaaaguggaa	cacucuauuuccaaaucaauaa	cacucuauuuccaaaucaauaauauuacuuuuauuuguuugauucggaaauaaaguggaa	ScYm1zk_660:2053078..2053138:+
ScYm1zk_660_24415	969.9		-	1893	1584	0	309	yes	-	oan-miR-7429-5p	-	-	acauguggggauaucguaug	augcgauuucuccacauguac	augcgauuucuccacauguacauaucaauggauuguacauguggggauaucguaug	ScYm1zk_660:2699247..2699303:+
ScYm1zk_660_24466	13581.7		-	26638	26596	0	42	yes	-	-	-	-	aagaagugagugaacccugug	acaggguucacucacuucuuc	aagaagugagugaacccugugaccaggagaucacaggguucacucacuucuuc	ScYm1zk_660:3635692..3635745:+
ScYm1zk_660_24472	1195.8		-	2338	2292	0	46	yes	-	hsa-miR-6514-5p	-	-	uauggagucuacugcacaguaua	cacaguguaauacacuccauac	uauggagucuacugcacaguauaguuuacuacacaguguaauacacuccauac	ScYm1zk_660:3770777..3770830:+
ScYm1zk_660_24729	4.7		-	3276	3271	0	5	yes	-	ppc-miR-8215a-5p	-	-	uuccucagaagagaacucuguu	uaaagaauucuccucugagg	uaaagaauucuccucugaggaaaccaggcuuugguuuccucagaagagaacucuguu	ScYm1zk_660:6428771..6428828:+
ScYm1zk_660_24935	1178.9		-	2303	2261	0	42	yes	-	ame-miR-3760	-	-	uaucauaucaguuaaauguug	acauuuaacugauaugauaca	uaucauaucaguuaaauguugagauuguaaaauuucaacauuuaacugauaugauaca	ScYm1zk_660:130832..130890:-
ScYm1zk_660_25197	13693.1		-	26856	26813	0	43	yes	-	-	-	-	aagaagugagugaacccugug	acaggguucacucacuucuuc	aagaagugagugaacccugugaucuccuggucacaggguucacucacuucuuc	ScYm1zk_660:3635691..3635744:-
ScYm1zk_660_25200	8274.9		-	16229	16177	0	52	yes	-	-	-	-	ugguaauguaguucaucaaag	uugaugaacuauauuaucauc	uugaugaacuauauuaucaucaaacuugaugguaauguaguucaucaaag	ScYm1zk_660:3635861..3635911:-
ScYm1zk_660_25292	3503.9		-	6871	6725	0	146	yes	-	-	-	-	uacguucggucuuauuaaggc	cuugauaaguccgaauguauuu	cuugauaaguccgaauguauuuacuuugaaguuaauacguucggucuuauuaaggc	ScYm1zk_660:5687442..5687498:-
ScYm1zk_696_26968	447.3		-	879	868	0	11	yes	-	-	-	-	uuugucauuguucaaguucaug	ugaucuugacaaaugccaaaua	uuugucauuguucaaguucaugaagcaaauucaugaucuugacaaaugccaaaua	ScYm1zk_696:31406..31461:+
ScYm1zk_696_26970	2447.5		-	4801	4250	0	551	yes	-	-	-	-	ugaacuugaacaaugacaaaua	uuuggcauuugucaagaucaug	uuuggcauuugucaagaucaugaauuugcuucaugaacuugaacaaugacaaaua	ScYm1zk_696:31404..31459:-
ScYm1zk_718_28937	13882.7		-	27229	26872	0	357	yes	-	-	-	-	ucaucaaggucgugagauuuag	agguuucguggcuuugaagauu	agguuucguggcuuugaagauuguuuauugacuuucaucaaggucgugagauuuag	ScYm1zk_718:1752444..1752500:+
ScYm1zk_718_29879	5021.2		-	9840	5770	0	4070	yes	-	nve-miR-2030-5p	-	-	aagcauaacauuguaagagaucg	auccuuacucuguuaugcaucc	aagcauaacauuguaagagaucguuuuagacgauccuuacucuguuaugcaucc	ScYm1zk_718:1827345..1827399:-
ScYm1zk_729_31036	1352.2		-	2651	1952	0	699	yes	-	-	-	-	uuggugaaauuagacagaaagg	uuucuguuucauuuuauuaaaa	uuggugaaauuagacagaaaggauuuuaacuccuuucuguuucauuuuauuaaaa	ScYm1zk_729:931009..931064:+
ScYm1zk_729_32283	2129.9		-	4170	2522	0	1648	yes	-	hsa-miR-653-5p	-	-	uuguugaaggaaaagugcuacg	cagcgcucuuuuuucaauaauuc	uuguugaaggaaaagugcuacgaaauuauuucgcagcgcucuuuuuucaauaauuc	ScYm1zk_729:2006649..2006705:-
ScYm1zk_744_34201	1.6		-	1875	1851	0	24	yes	-	-	-	-	uacagaaauugauugaaaugaa	uuuauuugaaucaauuucucu	uuuauuugaaucaauuucucuaugaucaucauacagaaauugauugaaaugaa	ScYm1zk_744:18630..18683:-
ScYm1zk_810_36962	1.4		-	1874	1850	0	24	yes	-	-	-	-	uacagaaauugauugaaaugaa	uuuauuugaaucaauuucucu	uuuauuugaaucaauuucucuaugaucaucauacagaaauugauugaaaugaa	ScYm1zk_810:173113..173166:+
ScYm1zk_744_34207	52731.4		-	103421	102602	0	819	yes	-	bta-miR-2405	-	-	uguguggucuuccaaggauua	uccuuggaagacuugacaguc	uguguggucuuccaaggauuauaauccuuauaauccuuggaagacuugacaguc	ScYm1zk_744:19599..19653:-
ScYm1zk_744_34211	969.7		-	1894	1602	0	292	yes	-	cin-miR-4030-3p	-	-	agcuaucacggugaaaugaaca	uccauuuuguggugauagcuuuu	agcuaucacggugaaaugaacagucuuugaaacuguccauuuuguggugauagcuuuu	ScYm1zk_744:20072..20130:-
ScYm1zk_758_34607	9435.3		-	18507	18502	0	5	yes	-	-	-	-	uacgccgucauccucagaaugg	auucugacgauugcagugaaua	auucugacgauugcagugaauauguuuaucauauacgccgucauccucagaaugg	ScYm1zk_758:68350..68405:+
ScYm1zk_758_34624	9435.3		-	18507	18502	0	5	yes	-	-	-	-	uacgccgucauccucagaaugg	auucugacgauugcagugaaua	auucugacgauugcagugaauauguuuaucauauacgccgucauccucagaaugg	ScYm1zk_758:21794..21849:-
ScYm1zk_843_40037	9435.3		-	18507	18502	0	5	yes	-	-	-	-	uacgccgucauccucagaaugg	auucugacgauugcagugaaua	auucugacgauugcagugaauauguuuaucauauacgccgucauccucagaaugg	ScYm1zk_843:22461..22516:+
ScYm1zk_772_35113	5274.2		-	10338	10330	0	8	yes	-	mmu-miR-153-5p	-	-	uuugugacgucauaucugcaua	uacagauauaacgucacaaaau	uacagauauaacgucacaaaauauugccaaacuuuugugacgucauaucugcaua	ScYm1zk_772:176490..176545:+
ScYm1zk_810_36964	19744.9		-	38727	25751	0	12976	yes	-	-	-	-	ugaagcaaugcuggcugaagaag	uccuucaaccugcguugcuuc	ugaagcaaugcuggcugaagaagauguucucaucuccuucaaccugcguugcuuc	ScYm1zk_810:173758..173813:+
ScYm1zk_810_36980	5.5		-	1327559	1315608	0	11951	yes	-	bta-miR-2405	-	-	uguguggucugccaaggauuau	uccuuggaagacuucacaguc	uguguggucugccaaggauuauaauccuuauaauccuuggaagacuucacaguc	ScYm1zk_810:241705..241759:+
ScYm1zk_810_36986	99865.9		-	195874	195382	0	492	yes	-	gga-miR-1740-3p	-	-	ucauccaagugaagcgcugagu	ucaucgcuuuacuuggaugaaa	ucauccaagugaagcgcugaguucugugaucucaucgcuuuacuuggaugaaa	ScYm1zk_810:243934..243987:+
ScYm1zk_810_36989	248359		-	487137	472677	0	14460	yes	-	ssc-miR-4338	-	-	cuguucagauucuucguauuuuu	aauacgaagaaucuaaacaaug	aauacgaagaaucuaaacaaugucucuacacuguucagauucuucguauuuuu	ScYm1zk_810:244494..244547:+
ScYm1zk_828_39539	1869.7		-	3666	2052	0	1614	yes	-	-	-	-	ugucgaaaugacaccgugcucu	gcaccgugugauuucgauucu	ugucgaaaugacaccgugcucuggauuugccuaugcaccgugugauuucgauucu	ScYm1zk_828:4991970..4992025:-
ScYm1zk_861_41364	386.8		-	755	750	0	5	yes	-	bta-miR-6120-5p	-	-	uuguucccaaucgcacuuacugua	uauaccgaguugagcagggaac	uuguucccaaucgcacuuacuguagcuucaccaugcuauaccgaguugagcagggaac	ScYm1zk_861:2609948..2610006:+
ScYm1zk_863_41884	31305.3		-	61395	21520	0	39875	yes	-	mmu-miR-1930-5p	-	-	uccuccaugaucuuuucaaauuc	uuugaaaagaucauggaguaa	uccuccaugaucuuuucaaauuccuuugugcgaaggaauuugaaaagaucauggaguaa	ScYm1zk_863:456672..456731:+
ScYm1zk_863_41973	317.4		-	621	614	0	7	yes	-	-	-	-	ucgcuuaguggauuguuaauc	uuaacaauccacuaagugauu	uuaacaauccacuaagugauuuuaauaaaucgcuuaguggauuguuaauc	ScYm1zk_863:863081..863131:+
ScYm1zk_875_42558	126891		-	248883	248771	0	112	yes	-	hsv2-miR-H19	-	-	uucgcuagaacugacuucccaau	uggcgaauccguucuugcaaag	uggcgaauccguucuugcaaagggaguugccuucgcuagaacugacuucccaau	ScYm1zk_875:67620..67674:+
ScYm1zk_875_42560	1.9		-	115286	100216	0	15070	yes	-	-	-	-	ugugcggucuuccaaggauuau	uccuuggaagacuucacaguu	ugugcggucuuccaaggauuauaauccuuauaauccuuggaagacuucacaguu	ScYm1zk_875:67922..67976:+
ScYm1zk_876_43089	2.3		-	854	842	0	12	yes	-	-	-	-	ucuuuauacggagaaaggagggc	uccuuucuccauauaaagagc	uccuuucuccauauaaagagccuuucuggguucuuuauacggagaaaggagggc	ScYm1zk_876:3909516..3909570:+
ScYm1zk_882_44022	1006.9		-	1966	1870	0	96	yes	-	hsa-miR-375	-	-	uuuguucgucaaucuucauugg	augaagauugacgaacaaaaa	uuuguucgucaaucuucauuggccacaaacacccaaugaagauugacgaacaaaaa	ScYm1zk_882:1310771..1310827:+
ScYm1zk_882_44247	5.4		-	4320	4224	0	96	yes	-	hsa-miR-375	-	-	uuuguucgucaaucuucauuggg	augaagauugacgaacaaaaa	uuuguucgucaaucuucauuggguguuuguggccaaugaagauugacgaacaaaaa	ScYm1zk_882:1310769..1310825:-
ScYm1zk_882_44279	2.4		-	1209	1175	0	34	yes	-	-	-	-	cagaccacugcucuggugaua	uauugccagagcaguggucug	cagaccacugcucuggugauaugugcaauuugcacauauugccagagcaguggucug	ScYm1zk_882:1618231..1618288:-
ScYm1zk_882_44289	66329.6		-	130101	129641	0	460	yes	-	-	-	-	uucaccguggaaggucuuaucg	auaagaguuaacauggugaagu	uucaccguggaaggucuuaucgguucagaugccgauaagaguuaacauggugaagu	ScYm1zk_882:1694839..1694895:-
ScYm1zk_882_44291	36865.1		-	72301	72236	0	65	yes	-	cel-miR-4938	-	-	uucaucaugguaugucuugucgg	gauaagagcuagcauggagaagu	uucaucaugguaugucuugucgguucagaugccgauaagagcuagcauggagaagu	ScYm1zk_882:1695068..1695124:-
ScYm1zk_882_44293	5.5		-	547949	542223	0	5726	yes	-	bmo-miR-3212	-	-	uucacuguggaaguucuuaucg	cgauaagagcuagcauaguga	uucacuguggaaguucuuaucgguucagaugccgauaagagcuagcauaguga	ScYm1zk_882:1695331..1695384:-
ScYm1zk_882_44297	1.7		-	135367	129641	0	5726	yes	-	-	-	-	uucaccguggaaggucuuaucg	cgauaagagcuagcauaguga	uucaccguggaaggucuuaucgguucauaugccgauaagagcuagcauaguga	ScYm1zk_882:1696139..1696192:-
ScYm1zk_882_44299	7867.7		-	15424	15386	0	38	yes	-	cel-miR-4938	-	-	uucaucaugguaugucuugucg	auaagagcuagcauggugaagu	uucaucaugguaugucuugucgcgucagaugccgauaagagcuagcauggugaagu	ScYm1zk_882:1696365..1696421:-
ScYm1zk_882_44325	336385		-	659797	658197	0	1600	yes	-	ssc-miR-9800-3p	-	-	uauuugauuggucaaaaguguug	auucuuuugggcaaucaaacauc	uauuugauuggucaaaaguguugaguuaucgauucuuuugggcaaucaaacauc	ScYm1zk_882:1864841..1864895:-
ScYm1zk_906_45099	1120.6		-	2188	949	0	1239	yes	-	mmu-miR-451b	-	-	cgggagcacggggacaaaauag	uuuuguccccgugcuccugca	cgggagcacggggacaaaauagauucagaucuauuuuguccccgugcuccugca	ScYm1zk_906:339392..339446:+
ScYm1zk_906_45252	6523.3		-	12788	11843	0	945	yes	-	hbv-miR-B8-3p	-	-	caucuucauacguaaauaguuc	cuuuuuaccuaugaggauagua	caucuucauacguaaauaguucaaauuuauugaacuuuuuaccuaugaggauagua	ScYm1zk_906:4914358..4914414:+
ScYm1zk_906_45320	6523.3		-	12788	11843	0	945	yes	-	hbv-miR-B8-3p	-	-	caucuucauacguaaauaguuc	cuuuuuaccuaugaggauagua	caucuucauacguaaauaguucaaauuuauugaacuuuuuaccuaugaggauagua	ScYm1zk_906:5012182..5012238:+
ScYm1zk_906_45257	668.9		-	1311	1288	0	23	yes	-	-	-	-	acuauuuacguaugaagaugg	auuuucauagguaaaaaauuca	auuuucauagguaaaaaauucaauaaauuugaacuauuuacguaugaagaugg	ScYm1zk_906:4916284..4916337:+
ScYm1zk_906_45325	668.9		-	1311	1288	0	23	yes	-	-	-	-	acuauuuacguaugaagaugg	auuuucauagguaaaaaauuca	auuuucauagguaaaaaauucaauaaauuugaacuauuuacguaugaagaugg	ScYm1zk_906:5014108..5014161:+
ScYm1zk_906_45262	1.9		-	41025	34169	0	6856	yes	-	-	-	-	uuaauaacgagagcacgaauguc	uucgugcucacguuaucaacg	uuaauaacgagagcacgaauguccucgauacaagggacauucgugcucacguuaucaacg	ScYm1zk_906:4918656..4918716:+
ScYm1zk_906_45276	1.9		-	41025	34169	0	6856	yes	-	-	-	-	uuaauaacgagagcacgaauguc	uucgugcucacguuaucaacg	uuaauaacgagagcacgaauguccucgauacaagggacauucgugcucacguuaucaacg	ScYm1zk_906:4923434..4923494:+
ScYm1zk_906_45265	303525		-	595343	595013	0	330	yes	-	ppc-miR-8364q-3p	-	-	cgagauagugaguguaacuuuu	aaguuucacucauuaucuccga	aaguuucacucauuaucuccgagauuaucuccgagauagugaguguaacuuuu	ScYm1zk_906:4919754..4919807:+
ScYm1zk_906_45279	303525		-	595343	595013	0	330	yes	-	ppc-miR-8364q-3p	-	-	cgagauagugaguguaacuuuu	aaguuucacucauuaucuccga	aaguuucacucauuaucuccgagauuaucuccgagauagugaguguaacuuuu	ScYm1zk_906:4924530..4924583:+
ScYm1zk_906_45333	303525		-	595343	595013	0	330	yes	-	ppc-miR-8364q-3p	-	-	cgagauagugaguguaacuuuu	aaguuucacucauuaucuccga	aaguuucacucauuaucuccgagauuaucuccgagauagugaguguaacuuuu	ScYm1zk_906:5018521..5018574:+
ScYm1zk_906_45268	5.7		-	3603748	3599695	0	4053	yes	-	ppc-miR-8229a-3p	-	-	uaucgcauccacguuguagacua	ccacaacguggaugcgauaga	uaucgcauccacguuguagacuauggcuucauaguccacaacguggaugcgauaga	ScYm1zk_906:4920266..4920322:+
ScYm1zk_906_45282	5.7		-	3603748	3599695	0	4053	yes	-	ppc-miR-8229a-3p	-	-	uaucgcauccacguuguagacua	ccacaacguggaugcgauaga	uaucgcauccacguuguagacuauggcuucauaguccacaacguggaugcgauaga	ScYm1zk_906:4927344..4927400:+
ScYm1zk_906_45336	5.7		-	3603748	3599695	0	4053	yes	-	ppc-miR-8229a-3p	-	-	uaucgcauccacguuguagacua	ccacaacguggaugcgauaga	uaucgcauccacguuguagacuauggcuucauaguccacaacguggaugcgauaga	ScYm1zk_906:5021346..5021402:+
ScYm1zk_906_45269	5.7		-	130577	120360	3	10214	yes	-	ame-miR-6064	-	-	uuugaaaucggaugguagaga	uaccauccgcuuucaaaucc	uaccauccgcuuucaaauccaugacgugucauggguuugaaaucggaugguagaga	ScYm1zk_906:4920590..4920646:+
ScYm1zk_906_45283	5.7		-	130577	120360	3	10214	yes	-	ame-miR-6064	-	-	uuugaaaucggaugguagaga	uaccauccgcuuucaaaucc	uaccauccgcuuucaaauccaugacgugucauggguuugaaaucggaugguagaga	ScYm1zk_906:4927668..4927724:+
ScYm1zk_906_45337	5.7		-	130577	120360	3	10214	yes	-	ame-miR-6064	-	-	uuugaaaucggaugguagaga	uaccauccgcuuucaaaucc	uaccauccgcuuucaaauccaugacgugucauggguuugaaaucggaugguagaga	ScYm1zk_906:5021670..5021726:+
ScYm1zk_906_45271	147811		-	289916	262141	0	27775	yes	-	gga-miR-1702	-	-	uuugcauuaagauaguccgaac	cggacuaucucaaugcaaauua	cggacuaucucaaugcaaauuacauugauguaauuugcauuaagauaguccgaac	ScYm1zk_906:4921132..4921187:+
ScYm1zk_906_45285	147811		-	289916	262141	0	27775	yes	-	gga-miR-1702	-	-	uuugcauuaagauaguccgaac	cggacuaucucaaugcaaauua	cggacuaucucaaugcaaauuacauugauguaauuugcauuaagauaguccgaac	ScYm1zk_906:4928210..4928265:+
ScYm1zk_906_45339	147811		-	289916	262141	0	27775	yes	-	gga-miR-1702	-	-	uuugcauuaagauaguccgaac	cggacuaucucaaugcaaauua	cggacuaucucaaugcaaauuacauugauguaauuugcauuaagauaguccgaac	ScYm1zk_906:5022211..5022266:+
ScYm1zk_906_45273	5.7		-	1714247	1490260	0	223987	yes	-	hsa-miR-649	-	-	caaccuguuucgaacguacg	cguacguucgagacaggcag	cguacguucgagacaggcagcuugucucaagcaaccuguuucgaacguacg	ScYm1zk_906:4921796..4921847:+
ScYm1zk_906_45287	5.7		-	1714247	1490260	0	223987	yes	-	hsa-miR-649	-	-	caaccuguuucgaacguacg	cguacguucgagacaggcag	cguacguucgagacaggcagcuugucucaagcaaccuguuucgaacguacg	ScYm1zk_906:4928874..4928925:+
ScYm1zk_906_45341	5.7		-	1714247	1490260	0	223987	yes	-	hsa-miR-649	-	-	caaccuguuucgaacguacg	cguacguucgagacaggcag	cguacguucgagacaggcagcuugucucaagcaaccuguuucgaacguacg	ScYm1zk_906:5022875..5022926:+
ScYm1zk_906_45291	2544.7		-	4989	4982	0	7	yes	-	-	-	-	uaaaauugaugccaaucuguuc	aacagauuggcaucaauuu	aacagauuggcaucaauuuaccuuuuaagguaaaauugaugccaaucuguuc	ScYm1zk_906:4930609..4930661:+
ScYm1zk_906_45347	2544.7		-	4989	4982	0	7	yes	-	-	-	-	uaaaauugaugccaaucuguuc	aacagauuggcaucaauuu	aacagauuggcaucaauuuaccuuuuaagguaaaauugaugccaaucuguuc	ScYm1zk_906:5024777..5024829:+
ScYm1zk_906_45327	5.7		-	1584302	1490260	0	94042	yes	-	hsa-miR-649	-	-	caaccuguuucgaacguacg	cgugcguucgagacaggcag	cgugcguucgagacaggcagcuugucucaagcaaccuguuucgaacguacg	ScYm1zk_906:5014876..5014927:+
ScYm1zk_906_45330	27758.8		-	54438	20269	0	34169	yes	-	efu-miR-9260	-	-	uucgugcucacguuauuaacg	uuaauaacgagagcacgaauguc	uuaauaacgagagcacgaauguccucgauacaggggacauucgugcucacguuauuaacg	ScYm1zk_906:5017424..5017484:+
ScYm1zk_906_45851	1090.6		-	2131	1741	0	390	yes	-	hsa-miR-4532	-	-	ccccggggaagauaggauuucg	aaauuuuauuggaaccggguaa	ccccggggaagauaggauuucgccuuuuuuuggcgaaauuuuauuggaaccggguaa	ScYm1zk_906:3249330..3249387:-
ScYm1zk_906_45915	9758.4		-	19131	18911	0	220	yes	-	ppc-miR-8229a-3p	-	-	uaucgcauccacguuguggacu	ucuacaacguggaugcgauag	uaucgcauccacguuguggacuaugaagccauagucuacaacguggaugcgauag	ScYm1zk_906:4920265..4920320:-
ScYm1zk_906_45925	9758.4		-	19131	18911	0	220	yes	-	ppc-miR-8229a-3p	-	-	uaucgcauccacguuguggacu	ucuacaacguggaugcgauag	uaucgcauccacguuguggacuaugaagccauagucuacaacguggaugcgauag	ScYm1zk_906:4927343..4927398:-
ScYm1zk_906_45965	9758.4		-	19131	18911	0	220	yes	-	ppc-miR-8229a-3p	-	-	uaucgcauccacguuguggacu	ucuacaacguggaugcgauag	uaucgcauccacguuguggacuaugaagccauagucuacaacguggaugcgauag	ScYm1zk_906:5021345..5021400:-
ScYm1zk_906_45918	2.1		-	4762	4276	0	486	yes	-	-	-	-	uuugaaagcggaugguagaga	uaccauccgauuucaaaccca	uaccauccgauuucaaacccaugacacgucauggauuugaaagcggaugguagaga	ScYm1zk_906:4920586..4920642:-
ScYm1zk_906_45928	2.1		-	4762	4276	0	486	yes	-	-	-	-	uuugaaagcggaugguagaga	uaccauccgauuucaaaccca	uaccauccgauuucaaacccaugacacgucauggauuugaaagcggaugguagaga	ScYm1zk_906:4927664..4927720:-
ScYm1zk_906_45968	2.1		-	4762	4276	0	486	yes	-	-	-	-	uuugaaagcggaugguagaga	uaccauccgauuucaaaccca	uaccauccgauuucaaacccaugacacgucauggauuugaaagcggaugguagaga	ScYm1zk_906:5021666..5021722:-
ScYm1zk_906_45983	1.6		-	2677	2559	0	118	yes	-	-	-	-	cauaucaucugugcuucugc	auagaagcacacgugguagggg	cauaucaucugugcuucugccauauuuauuaugauagaagcacacgugguagggg	ScYm1zk_906:5123075..5123130:-
ScYm1zk_924_48362	14512.4		-	28457	28097	0	360	yes	-	pxy-miR-8494-3p	-	-	uugacaaacauuguuggaugag	ucauccaagaugguuugucaggg	uugacaaacauuguuggaugaguuucuggauucauccaagaugguuugucaggg	ScYm1zk_924:63426..63480:+
ScYm1zk_936_48908	1.8		-	579	562	0	17	yes	-	-	-	-	caucucuugugaaauuuuguaca	uguacgaaauuucacaagaga	caucucuugugaaauuuuguacaacuuagauuguacgaaauuucacaagaga	ScYm1zk_936:130144..130196:+

[truncated: 2 more sheets: Sanderia norm count, Sanderia hits in others]
